# Supplementary material for: Deubiquitinase UCHL1 regulates estradiol synthesis by stabilizing voltage-dependent anion channel 2
Source: J Biol Chem. 2023 Oct 4;299(11):105316. doi: 10.1016/j.jbc.2023.105316 (PMC10656229; doi:10.1016/j.jbc.2023.105316)
Supplement: Supplementary Data 1 [file mmc2.xlsx]

## Sheet: Sheet1
Protein accession	Position	Amino acid	sg/NC Ratio	sg/NC P value	Regulated Type	Protein description	Gene name
A0A287AYW6	34	K	1.958	0.043341	Up	Component 3 of promoter of RISC OS=Sus scrofa OX=9823 GN=TSN PE=1 SV=1	TSN
A0A287A472	17	K	1.637	0.00220247	Up	Interferon induced protein 44 like OS=Sus scrofa OX=9823 GN=IFI44L PE=1 SV=1	IFI44L
A0A286ZIA6	40	K	2.078	0.00133414	Up	Poly(ADP-ribose) polymerase family member 9(predicted) OS=Sus scrofa OX=9823 GN=PARP9 PE=4 SV=2	PARP9
A0A287BS06	251	K	2.144	0.0115534	Up	Actin-related protein 3 isoform 1 OS=Sus scrofa OX=9823 GN=ACTR3 PE=1 SV=1	ACTR3
A0A287BS06	69	K	2.274	0.00743524	Up	Actin-related protein 3 isoform 1 OS=Sus scrofa OX=9823 GN=ACTR3 PE=1 SV=1	ACTR3
A0A287BS06	75	K	1.605	0.0302753	Up	Actin-related protein 3 isoform 1 OS=Sus scrofa OX=9823 GN=ACTR3 PE=1 SV=1	ACTR3
A0A287BS06	348	K	1.788	0.0483035	Up	Actin-related protein 3 isoform 1 OS=Sus scrofa OX=9823 GN=ACTR3 PE=1 SV=1	ACTR3
A0A287BS06	361	K	2.371	0.00520299	Up	Actin-related protein 3 isoform 1 OS=Sus scrofa OX=9823 GN=ACTR3 PE=1 SV=1	ACTR3
A0A287BS06	53	K	1.905	0.0116793	Up	Actin-related protein 3 isoform 1 OS=Sus scrofa OX=9823 GN=ACTR3 PE=1 SV=1	ACTR3
A0A287A7A1	455	K	1.576	0.0271098	Up	Beta-secretase 1 OS=Sus scrofa OX=9823 GN=BACE1 PE=3 SV=2	BACE1
F1SS19	185	K	1.861	0.0168057	Up	X-ray repair cross-complementing protein 5 OS=Sus scrofa OX=9823 GN=XRCC5 PE=1 SV=4	XRCC5
A0A5G2RJL2	40	K	1.771	0.0157656	Up	Elongator complex protein 3 OS=Sus scrofa OX=9823 GN=ELP3 PE=1 SV=1	ELP3
F1S300	433	K	1.79	0.0408216	Up	Nucleoprotein TPR OS=Sus scrofa OX=9823 GN=TPR PE=1 SV=4	TPR
F1S300	421	K	1.567	0.0386555	Up	Nucleoprotein TPR OS=Sus scrofa OX=9823 GN=TPR PE=1 SV=4	TPR
A0A287AII3	78	K	1.568	0.0365474	Up	TSC22 domain family member 1 OS=Sus scrofa OX=9823 GN=TSC22D1 PE=1 SV=2	TSC22D1
F1SK12	1864	K	1.666	0.0387768	Up	Microtubule associated protein 1B OS=Sus scrofa OX=9823 GN=MAP1B PE=1 SV=3	MAP1B
F1SK12	2053	K	2.236	0.00341476	Up	Microtubule associated protein 1B OS=Sus scrofa OX=9823 GN=MAP1B PE=1 SV=3	MAP1B
A0A286ZJR3	391	K	1.767	0.00644451	Up	Heterogeneous nuclear ribonucleoprotein U OS=Sus scrofa OX=9823 GN=HNRNPU PE=1 SV=1	HNRNPU
A0A5G2RCJ2	196	K	2.008	0.0201775	Up	Sorting nexin 8 OS=Sus scrofa OX=9823 GN=SNX8 PE=3 SV=1	SNX8
A0A286ZK70	21	K	2.424	0.00163827	Up	Tankyrase_bdg_C domain-containing protein OS=Sus scrofa OX=9823 GN=KIAA1671 PE=4 SV=2	KIAA1671
A0A480F0X7	20	K	2.391	0.014255	Up	DNA repair protein RAD50 OS=Sus scrofa OX=9823 GN=RAD50 PE=1 SV=1	RAD50
A0A287BRK2	426	K	1.53	0.0406396	Up	Immunoglobulin like domain containing receptor 2 OS=Sus scrofa OX=9823 GN=ILDR2 PE=4 SV=1	ILDR2
A0A5G2QUQ1	369	K	1.755	0.048267	Up	Myosin IC OS=Sus scrofa OX=9823 GN=MYO1C PE=1 SV=1	MYO1C
A0A287A452	140	K	1.948	0.0483675	Up	Ribosomal protein L15 OS=Sus scrofa OX=9823 GN=RPL15 PE=1 SV=1	RPL15
A0A287A452	153	K	2.324	0.0423559	Up	Ribosomal protein L15 OS=Sus scrofa OX=9823 GN=RPL15 PE=1 SV=1	RPL15
A0A287B4R1	62	K	1.713	0.0193269	Up	Musashi RNA binding protein 2 OS=Sus scrofa OX=9823 GN=MSI2 PE=3 SV=2	MSI2
A0A286ZLH1	178	K	1.732	0.0336812	Up	26S proteasome non-ATPase regulatory subunit 2 OS=Sus scrofa OX=9823 GN=PSMD2 PE=1 SV=1	PSMD2
A0A286ZLS9	759	K	1.526	0.0239566	Up	Sorting nexin 18 OS=Sus scrofa OX=9823 GN=SNX18 PE=1 SV=1	SNX18
A0A5G2R3W8	538	K	2.214	0.0072131	Up	Kinesin-like protein OS=Sus scrofa OX=9823 GN=KIF23 PE=3 SV=1	KIF23
A0A5G2R3W8	560	K	1.729	0.0220306	Up	Kinesin-like protein OS=Sus scrofa OX=9823 GN=KIF23 PE=3 SV=1	KIF23
A0A286ZMJ5	141	K	1.643	0.0373296	Up	Target of myb1 like 2 membrane trafficking protein OS=Sus scrofa OX=9823 GN=TOM1L2 PE=3 SV=2	TOM1L2
A0A286ZMM6	494	K	1.593	0.0228105	Up	Cullin 1 OS=Sus scrofa OX=9823 GN=CUL1 PE=1 SV=1	CUL1
A0A5G2QA32	197	K	1.61	0.013604	Up	Protein arginine methyltransferase 1 OS=Sus scrofa OX=9823 GN=PRMT1 PE=1 SV=1	PRMT1
A0A5G2R6A7	346	K	1.521	0.0407864	Up	Myosin phosphatase Rho interacting protein OS=Sus scrofa OX=9823 GN=MPRIP PE=4 SV=1	MPRIP
A0A286ZP05	863	K	3.189	0.000240344	Up	Pericentriolar material 1 OS=Sus scrofa OX=9823 GN=PCM1 PE=1 SV=2	PCM1
A0A286ZP05	844	K	3.514	0.000177842	Up	Pericentriolar material 1 OS=Sus scrofa OX=9823 GN=PCM1 PE=1 SV=2	PCM1
A0A286ZP05	259	K	3.442	4.49108e-05	Up	Pericentriolar material 1 OS=Sus scrofa OX=9823 GN=PCM1 PE=1 SV=2	PCM1
A0A286ZP05	480	K	3.3	0.0111255	Up	Pericentriolar material 1 OS=Sus scrofa OX=9823 GN=PCM1 PE=1 SV=2	PCM1
A0A286ZP05	461	K	3.268	0.000301381	Up	Pericentriolar material 1 OS=Sus scrofa OX=9823 GN=PCM1 PE=1 SV=2	PCM1
A0A286ZP05	1274	K	2.018	0.0143957	Up	Pericentriolar material 1 OS=Sus scrofa OX=9823 GN=PCM1 PE=1 SV=2	PCM1
A0A286ZP05	1297	K	3.449	0.00494815	Up	Pericentriolar material 1 OS=Sus scrofa OX=9823 GN=PCM1 PE=1 SV=2	PCM1
A0A286ZRK0	272	K	2.235	0.0173278	Up	thymopoietin isoform X5(predicted) OS=Sus scrofa OX=9823 GN=LOC100622780 PE=1 SV=2	LOC100622780
A0A286ZPH4	8	K	1.644	0.00919483	Up	Ubiquitin-conjugating enzyme E2 D2 OS=Sus scrofa OX=9823 GN=UBE2D2 PE=3 SV=2	UBE2D2
A0A286ZPL3	99	K	1.748	0.0334864	Up	Receptor expression-enhancing protein OS=Sus scrofa OX=9823 GN=REEP3 PE=3 SV=2	REEP3
A0A286ZPN4	555	K	2.095	0.0025504	Up	Heat shock cognate 71 kDa protein isoform X1(predicted) OS=Sus scrofa OX=9823 GN=HSPA8 PE=1 SV=1	HSPA8
A0A286ZPN4	573	K	1.518	0.0200632	Up	Heat shock cognate 71 kDa protein isoform X1(predicted) OS=Sus scrofa OX=9823 GN=HSPA8 PE=1 SV=1	HSPA8
A0A286ZPN4	137	K	1.535	0.0490138	Up	Heat shock cognate 71 kDa protein isoform X1(predicted) OS=Sus scrofa OX=9823 GN=HSPA8 PE=1 SV=1	HSPA8
A0A286ZPN4	291	K	1.576	0.0402209	Up	Heat shock cognate 71 kDa protein isoform X1(predicted) OS=Sus scrofa OX=9823 GN=HSPA8 PE=1 SV=1	HSPA8
A0A286ZPN4	300	K	1.781	0.00576908	Up	Heat shock cognate 71 kDa protein isoform X1(predicted) OS=Sus scrofa OX=9823 GN=HSPA8 PE=1 SV=1	HSPA8
A0A286ZPN4	108	K	1.603	0.0101044	Up	Heat shock cognate 71 kDa protein isoform X1(predicted) OS=Sus scrofa OX=9823 GN=HSPA8 PE=1 SV=1	HSPA8
A0A287A608	646	K	1.741	0.0128797	Up	AHNAK nucleoprotein OS=Sus scrofa OX=9823 GN=AHNAK PE=1 SV=2	AHNAK
A0A287A608	576	K	1.546	0.0114521	Up	AHNAK nucleoprotein OS=Sus scrofa OX=9823 GN=AHNAK PE=1 SV=2	AHNAK
A0A287A608	582	K	1.691	0.016856	Up	AHNAK nucleoprotein OS=Sus scrofa OX=9823 GN=AHNAK PE=1 SV=2	AHNAK
A0A287A608	637	K	1.726	0.0482137	Up	AHNAK nucleoprotein OS=Sus scrofa OX=9823 GN=AHNAK PE=1 SV=2	AHNAK
A0A5G2QKF1	671	K	1.659	0.00784867	Up	Nucleoporin 155 OS=Sus scrofa OX=9823 GN=NUP155 PE=1 SV=1	NUP155
A0A5G2QKF1	308	K	1.692	0.0275481	Up	Nucleoporin 155 OS=Sus scrofa OX=9823 GN=NUP155 PE=1 SV=1	NUP155
A0A287BM53	75	K	1.822	0.0290998	Up	60S ribosomal protein L7a OS=Sus scrofa OX=9823 GN=RPL7A PE=3 SV=1	RPL7A
A0A286ZQL4	235	K	1.759	0.0265595	Up	Family with sequence similarity 169 member A OS=Sus scrofa OX=9823 GN=FAM169A PE=1 SV=2	FAM169A
A0A5G2R930	1355	K	1.626	0.0466572	Up	Glutamyl-tRNA synthetase OS=Sus scrofa OX=9823 GN=EPRS1 PE=1 SV=1	EPRS1
A0A286ZRB3	74	K	1.692	0.00880843	Up	Histone domain-containing protein OS=Sus scrofa OX=9823 PE=1 SV=1	--
A0A286ZRI5	64	K	1.659	0.00620245	Up	Galectin OS=Sus scrofa OX=9823 GN=LGALS1 PE=1 SV=1	LGALS1
A0A286ZRU9	308	K	1.573	0.0226249	Up	Collagen-binding protein OS=Sus scrofa OX=9823 GN=SERPINH1 PE=1 SV=1	SERPINH1
A0A5G2QDJ5	197	K	1.656	0.00407005	Up	Agenet-like domain-containing protein OS=Sus scrofa OX=9823 GN=FXR1 PE=1 SV=1	FXR1
A0A5G2QQM7	178	K	1.948	0.0239686	Up	Ubiquitin recognition factor in ER associated degradation 1 OS=Sus scrofa OX=9823 GN=UFD1 PE=1 SV=1	UFD1
A0A5G2RGJ4	58	K	3.797	0.0098827	Up	Integrator complex subunit 9 OS=Sus scrofa OX=9823 GN=INTS9 PE=1 SV=1	INTS9
A0A286ZSH4	15	K	1.906	0.0341609	Up	FACT complex subunit SSRP1 OS=Sus scrofa OX=9823 GN=SSRP1 PE=1 SV=1	SSRP1
A0A5K1UJ50	526	K	1.986	0.00372217	Up	Activating transcription factor 7 interacting protein OS=Sus scrofa OX=9823 GN=ATF7IP PE=3 SV=1	ATF7IP
A0A5G2QSB9	355	K	2.02	0.0053844	Up	BRCA1 associated protein OS=Sus scrofa OX=9823 GN=BRAP PE=4 SV=1	BRAP
K9IVW4	4	K	1.773	0.00802562	Up	Myotrophin OS=Sus scrofa OX=9823 GN=MTPN PE=1 SV=1	MTPN
A0A286ZT09	148	K	1.754	0.00758083	Up	Carnitine O-octanoyltransferase OS=Sus scrofa OX=9823 GN=CROT PE=3 SV=2	CROT
A0A287B5K8	346	K	1.532	0.024503	Up	Mothers against decapentaplegic homolog OS=Sus scrofa OX=9823 GN=SMAD4 PE=3 SV=2	SMAD4
A0A286ZTN3	196	K	2.149	0.0230074	Up	BUD23 rRNA methyltransferase and ribosome maturation factor OS=Sus scrofa OX=9823 GN=BUD23 PE=4 SV=2	BUD23
A0A5G2QSD5	186	K	1.587	0.0111427	Up	SWIB domain-containing protein OS=Sus scrofa OX=9823 GN=SMARCD2 PE=3 SV=1	SMARCD2
I3L7C2	384	K	1.607	0.0307799	Up	Terpene cyclase/mutase family member OS=Sus scrofa OX=9823 GN=LSS PE=1 SV=2	LSS
A0A286ZU85	87	K	1.522	0.0424846	Up	Protein YIPF3 OS=Sus scrofa OX=9823 GN=YIPF3 PE=3 SV=1	YIPF3
A0A286ZU97	142	K	1.585	0.00347857	Up	Mitochondrial carrier homolog 2 isoform 1(predicted) OS=Sus scrofa OX=9823 GN=MTCH2 PE=1 SV=2	MTCH2
A0A287A6N7	450	K	1.924	0.000901511	Up	Nuclear pore complex protein Nup96 OS=Sus scrofa OX=9823 GN=NUP98 PE=1 SV=1	NUP98
A0A287A6N7	568	K	1.941	0.0240931	Up	Nuclear pore complex protein Nup96 OS=Sus scrofa OX=9823 GN=NUP98 PE=1 SV=1	NUP98
A0A480IPJ6	164	K	1.574	0.0110482	Up	15S Mg(2+)-ATPase p97 subunit OS=Sus scrofa OX=9823 GN=VCP PE=1 SV=1	VCP
A0A480IPJ6	529	K	1.673	0.00239664	Up	15S Mg(2+)-ATPase p97 subunit OS=Sus scrofa OX=9823 GN=VCP PE=1 SV=1	VCP
A0A480IPJ6	288	K	1.62	0.0328363	Up	15S Mg(2+)-ATPase p97 subunit OS=Sus scrofa OX=9823 GN=VCP PE=1 SV=1	VCP
A0A480IPJ6	658	K	2.089	0.000928533	Up	15S Mg(2+)-ATPase p97 subunit OS=Sus scrofa OX=9823 GN=VCP PE=1 SV=1	VCP
A0A480IPJ6	109	K	2.037	0.0199765	Up	15S Mg(2+)-ATPase p97 subunit OS=Sus scrofa OX=9823 GN=VCP PE=1 SV=1	VCP
F1SPM6	48	K	2.12	0.0153264	Up	Glutamine--fructose-6-phosphate transaminase (isomerizing) OS=Sus scrofa OX=9823 GN=GFPT1 PE=1 SV=3	GFPT1
A0A286ZV41	599	K	2.5	0.0070193	Up	Eukaryotic elongation factor 2 kinase OS=Sus scrofa OX=9823 GN=EEF2K PE=3 SV=2	EEF2K
A0A286ZV41	231	K	2.486	0.0170916	Up	Eukaryotic elongation factor 2 kinase OS=Sus scrofa OX=9823 GN=EEF2K PE=3 SV=2	EEF2K
A0A286ZV41	521	K	1.767	0.0271501	Up	Eukaryotic elongation factor 2 kinase OS=Sus scrofa OX=9823 GN=EEF2K PE=3 SV=2	EEF2K
A0A5G2QNZ4	197	K	1.795	0.040723	Up	Nuclear autoantigenic sperm protein OS=Sus scrofa OX=9823 GN=NASP PE=1 SV=1	NASP
A0A287A7Z8	1398	K	2.154	0.000122853	Up	Polybromo 1 OS=Sus scrofa OX=9823 GN=PBRM1 PE=1 SV=1	PBRM1
A0A286ZWG1	58	K	2.642	0.0187074	Up	NPL4 homolog, ubiquitin recognition factor OS=Sus scrofa OX=9823 GN=NPLOC4 PE=1 SV=2	NPLOC4
A0A5G2R4B5	88	K	1.683	0.00524603	Up	Maturin OS=Sus scrofa OX=9823 GN=MTURN PE=1 SV=1	MTURN
A0A286ZXG4	328	K	1.577	0.00142858	Up	Proteasome 26S subunit, ATPase 6 OS=Sus scrofa OX=9823 GN=PSMC6 PE=1 SV=2	PSMC6
I3LLV6	871	K	4.299	0.000123678	Up	RING-type E3 ubiquitin transferase OS=Sus scrofa OX=9823 GN=MIB1 PE=4 SV=2	MIB1
I3LLV6	720	K	4.002	0.00377988	Up	RING-type E3 ubiquitin transferase OS=Sus scrofa OX=9823 GN=MIB1 PE=4 SV=2	MIB1
I3LLV6	354	K	3.957	0.000952073	Up	RING-type E3 ubiquitin transferase OS=Sus scrofa OX=9823 GN=MIB1 PE=4 SV=2	MIB1
I3LLV6	370	K	2.278	0.00824227	Up	RING-type E3 ubiquitin transferase OS=Sus scrofa OX=9823 GN=MIB1 PE=4 SV=2	MIB1
I3LLV6	418	K	4.446	0.0105345	Up	RING-type E3 ubiquitin transferase OS=Sus scrofa OX=9823 GN=MIB1 PE=4 SV=2	MIB1
I3LLV6	869	K	4.272	7.19673e-06	Up	RING-type E3 ubiquitin transferase OS=Sus scrofa OX=9823 GN=MIB1 PE=4 SV=2	MIB1
A0A287BFZ2	86	K	2.034	0.00311076	Up	Erythrocyte membrane protein band 4.1 like 2 OS=Sus scrofa OX=9823 GN=EPB41L2 PE=1 SV=1	EPB41L2
F1RX59	327	K	1.779	0.0263835	Up	Poly [ADP-ribose] polymerase OS=Sus scrofa OX=9823 GN=TNKS PE=4 SV=2	TNKS
A0A5G2QZ94	656	K	1.686	0.0050445	Up	SWI/SNF related, matrix associated, actin dependent regulator of chromatin subfamily c member 1 OS=Sus scrofa OX=9823 GN=SMARCC1 PE=4 SV=1	SMARCC1
A0A5G2QP93	94	K	3.384	0.0187277	Up	Deoxyuridine 5'-triphosphate nucleotidohydrolase OS=Sus scrofa OX=9823 GN=DUT PE=1 SV=1	DUT
A0A286ZYE7	302	K	2.106	0.0332315	Up	Heterogeneous nuclear ribonucleoprotein D-like isoform a OS=Sus scrofa OX=9823 GN=HNRNPDL PE=1 SV=2	HNRNPDL
F1RGC5	57	K	1.879	0.0151773	Up	Interferon-induced transmembrane protein 3 (Fragment)(predicted) OS=Sus scrofa OX=9823 GN=LOC102161418 PE=3 SV=4	LOC102161418
A0A286ZYJ8	280	K	1.998	0.0453985	Up	UPF1 RNA helicase and ATPase OS=Sus scrofa OX=9823 GN=UPF1 PE=1 SV=2	UPF1
A0A286ZYX8	234	K	1.606	0.00552247	Up	Fructose-bisphosphate aldolase OS=Sus scrofa OX=9823 GN=ALDOA PE=1 SV=2	ALDOA
A0A286ZYZ8	220	K	2.124	0.0194183	Up	Galectin OS=Sus scrofa OX=9823 GN=LGALS8 PE=4 SV=2	LGALS8
A0A286ZZ97	205	K	1.958	0.0170221	Up	Caveolae associated protein 1 OS=Sus scrofa OX=9823 GN=CAVIN1 PE=3 SV=1	CAVIN1
A0A286ZZL8	53	K	1.558	0.00918603	Up	Polyadenylate-binding protein OS=Sus scrofa OX=9823 GN=PABPC1 PE=1 SV=1	PABPC1
F1S5Q1	50	K	1.571	0.0199459	Up	Glutamine--fructose-6-phosphate transaminase (isomerizing) OS=Sus scrofa OX=9823 GN=GFPT2 PE=4 SV=3	GFPT2
A0A5G2QUY6	258	K	1.753	0.0052581	Up	Phosphatidylinositol specific phospholipase C X domain containing 3 OS=Sus scrofa OX=9823 GN=PLCXD3 PE=1 SV=1	PLCXD3
A0A286ZZQ8	108	K	2.035	0.00495907	Up	Transmembrane and ubiquitin like domain containing 1 OS=Sus scrofa OX=9823 GN=TMUB1 PE=1 SV=1	TMUB1
A0A287A3H9	506	K	1.64	0.0431892	Up	AT-hook containing transcription factor 1 OS=Sus scrofa OX=9823 GN=AHCTF1 PE=1 SV=1	AHCTF1
A0A5G2QXG1	107	K	1.866	0.0484516	Up	Eukaryotic translation initiation factor 3 subunit K OS=Sus scrofa OX=9823 GN=EIF3K PE=1 SV=1	EIF3K
A0A287A0L6	78	K	1.992	0.00633662	Up	DUF4605 domain-containing protein(predicted) OS=Sus scrofa OX=9823 GN=AP1AR PE=1 SV=1	AP1AR
A0A287BT07	42	K	1.675	0.00344052	Up	Ubiquitin specific peptidase 28 OS=Sus scrofa OX=9823 GN=USP28 PE=1 SV=2	USP28
F1RWP0	346	K	1.541	0.0115486	Up	Phosphoribosyl pyrophosphate synthetase associated protein 1 OS=Sus scrofa OX=9823 GN=PRPSAP1 PE=1 SV=1	PRPSAP1
F1RWP0	53	K	2.29	0.000598158	Up	Phosphoribosyl pyrophosphate synthetase associated protein 1 OS=Sus scrofa OX=9823 GN=PRPSAP1 PE=1 SV=1	PRPSAP1
F1S8G6	137	K	1.663	0.00468553	Up	Small glutamine rich tetratricopeptide repeat containing alpha OS=Sus scrofa OX=9823 GN=SGTA PE=1 SV=2	SGTA
F1S8G6	160	K	1.852	0.0106228	Up	Small glutamine rich tetratricopeptide repeat containing alpha OS=Sus scrofa OX=9823 GN=SGTA PE=1 SV=2	SGTA
A0A287A282	64	K	1.724	0.0111037	Up	5'-AMP-activated protein kinase subunit gamma-1 OS=Sus scrofa OX=9823 GN=PRKAG1 PE=3 SV=2	PRKAG1
A0A287A3L2	1213	K	2.255	0.00891438	Up	Ecm29 proteasome adaptor and scaffold OS=Sus scrofa OX=9823 GN=ECPAS PE=1 SV=1	ECPAS
A0A287A762	2269	K	1.531	0.0280764	Up	LPS responsive beige-like anchor protein OS=Sus scrofa OX=9823 GN=LRBA PE=1 SV=2	LRBA
F1S458	333	K	2.289	0.0432402	Up	Lysine--tRNA ligase OS=Sus scrofa OX=9823 GN=KARS1 PE=1 SV=2	KARS1
A0A287A4Q7	217	K	1.539	0.0346524	Up	Actinin alpha 4 OS=Sus scrofa OX=9823 GN=ACTN4 PE=1 SV=2	ACTN4
A0A287A573	527	K	2.287	0.00250187	Up	PML nuclear body scaffold OS=Sus scrofa OX=9823 GN=PML PE=1 SV=1	PML
P54613	559	K	1.853	0.00998022	Up	Serine/threonine-protein phosphatase 2A 65 kDa regulatory subunit A beta isoform (Fragment) OS=Sus scrofa OX=9823 GN=PPP2R1B PE=2 SV=1	PPP2R1B
A0A287A5M7	10	K	2.102	0.00429393	Up	Aldo-keto reductase family 1 member B1 OS=Sus scrofa OX=9823 GN=AKR1B1 PE=3 SV=2	AKR1B1
A0A287A5P3	678	K	1.722	0.0216722	Up	116 kDa U5 small nuclear ribonucleoprotein component OS=Sus scrofa OX=9823 GN=EFTUD2 PE=1 SV=2	EFTUD2
A0A287A5P3	370	K	1.633	0.0189683	Up	116 kDa U5 small nuclear ribonucleoprotein component OS=Sus scrofa OX=9823 GN=EFTUD2 PE=1 SV=2	EFTUD2
A0A5G2RAN7	126	K	2.336	0.0223106	Up	Wnt ligand secretion mediator OS=Sus scrofa OX=9823 GN=WLS PE=3 SV=1	WLS
A0A287A5U7	212	K	1.534	0.0103217	Up	HSPA (Hsp70) binding protein 1 OS=Sus scrofa OX=9823 GN=HSPBP1 PE=1 SV=2	HSPBP1
A0A287BE80	683	K	1.982	0.00297002	Up	Amyloid beta precursor like protein 2 OS=Sus scrofa OX=9823 GN=APLP2 PE=1 SV=2	APLP2
A0A287BE80	695	K	2.838	0.00108701	Up	Amyloid beta precursor like protein 2 OS=Sus scrofa OX=9823 GN=APLP2 PE=1 SV=2	APLP2
A0A287A608	19	K	1.561	0.0217923	Up	AHNAK nucleoprotein OS=Sus scrofa OX=9823 GN=AHNAK PE=1 SV=2	AHNAK
A0A287A608	848	K	1.718	0.0370908	Up	AHNAK nucleoprotein OS=Sus scrofa OX=9823 GN=AHNAK PE=1 SV=2	AHNAK
A0A287A6Q3	434	K	1.875	0.0411683	Up	ASH2 like, histone lysine methyltransferase complex subunit OS=Sus scrofa OX=9823 GN=ASH2L PE=1 SV=2	ASH2L
A0A287A6Z6	365	K	1.846	0.0188737	Up	Gamma-aminobutyric acid type A receptor subunit pi OS=Sus scrofa OX=9823 GN=GABRP PE=3 SV=1	GABRP
A0A287AW90	57	K	2.103	0.0324577	Up	G protein subunit beta 1 OS=Sus scrofa OX=9823 GN=GNB1 PE=3 SV=1	GNB1
A0A287AW90	23	K	1.729	0.00770617	Up	G protein subunit beta 1 OS=Sus scrofa OX=9823 GN=GNB1 PE=3 SV=1	GNB1
A0A287A864	80	K	1.794	0.0158846	Up	GIPC PDZ domain containing family member 1 OS=Sus scrofa OX=9823 GN=GIPC1 PE=4 SV=2	GIPC1
F1RKS7	28	K	1.731	0.00597724	Up	Fatty acid desaturase 2 OS=Sus scrofa OX=9823 GN=FADS2 PE=4 SV=3	FADS2
F1RKS7	417	K	1.869	0.0388069	Up	Fatty acid desaturase 2 OS=Sus scrofa OX=9823 GN=FADS2 PE=4 SV=3	FADS2
A0A287A883	295	K	2.102	0.0140492	Up	Fatty acid desaturase 2 OS=Sus scrofa OX=9823 GN=FADS2 PE=1 SV=2	FADS2
F1RKS7	409	K	2.439	0.0332734	Up	Fatty acid desaturase 2 OS=Sus scrofa OX=9823 GN=FADS2 PE=4 SV=3	FADS2
A0A287B465	224	K	2.504	0.0485777	Up	Isocitrate dehydrogenase [NADP] OS=Sus scrofa OX=9823 GN=IDH1 PE=1 SV=1	IDH1
A0A287B465	126	K	2.234	0.00246936	Up	Isocitrate dehydrogenase [NADP] OS=Sus scrofa OX=9823 GN=IDH1 PE=1 SV=1	IDH1
A0A287A8V1	158	K	1.665	0.00751224	Up	RNA helicase OS=Sus scrofa OX=9823 GN=EIF4A1 PE=1 SV=1	EIF4A1
A0A287A9L9	645	K	1.635	0.0180037	Up	NBR1 autophagy cargo receptor OS=Sus scrofa OX=9823 GN=NBR1 PE=4 SV=2	NBR1
A0A287A9L9	87	K	2.096	0.0447206	Up	NBR1 autophagy cargo receptor OS=Sus scrofa OX=9823 GN=NBR1 PE=4 SV=2	NBR1
A0A287A9T7	567	K	2.264	0.00975708	Up	Receptor protein-tyrosine kinase OS=Sus scrofa OX=9823 GN=AXL PE=4 SV=2	AXL
I3L7N8	120	K	1.595	0.0136305	Up	Centrin 1 OS=Sus scrofa OX=9823 GN=CETN1 PE=1 SV=2	CETN1
A0A287AAB2	343	K	1.844	0.0355055	Up	Histocompatibility antigen, class I OS=Sus scrofa OX=9823 GN=SLA-11 PE=1 SV=1	SLA-11
A0A287AB63	348	K	5.449	0.0230594	Up	Phosphate transporter OS=Sus scrofa OX=9823 GN=SLC20A1 PE=3 SV=1	SLC20A1
F1SPI2	791	K	2.257	0.0488059	Up	DNA repair protein complementing XP-C cells isoform 5 OS=Sus scrofa OX=9823 GN=XPC PE=1 SV=1	XPC
A0A287ABG2	89	K	1.855	0.000189073	Up	Proliferating cell nuclear antigen OS=Sus scrofa OX=9823 GN=PCNA PE=1 SV=2	PCNA
A0A287ABK7	1503	K	1.569	0.0100443	Up	ATP binding cassette subfamily C member 1 OS=Sus scrofa OX=9823 GN=ABCC1 PE=3 SV=2	ABCC1
A0A287ABN0	178	K	1.692	0.0207125	Up	MINDY lysine 48 deubiquitinase 1 OS=Sus scrofa OX=9823 GN=MINDY1 PE=1 SV=1	MINDY1
A0A5G2QG10	78	K	1.651	0.016796	Up	ZnF_CDGSH domain-containing protein OS=Sus scrofa OX=9823 GN=CISD1 PE=4 SV=1	CISD1
A0A5G2QYH9	26	K	2.045	0.000528556	Up	Eukaryotic translation initiation factor 2 alpha kinase 2 OS=Sus scrofa OX=9823 GN=EIF2AK2 PE=1 SV=1	EIF2AK2
F1RX17	1775	K	2.21	0.00388701	Up	Ubiquitinyl hydrolase 1 OS=Sus scrofa OX=9823 GN=USP9X PE=1 SV=5	USP9X
Q3ZD69	108	K	1.993	0.0211488	Up	Prelamin-A/C OS=Sus scrofa OX=9823 GN=LMNA PE=3 SV=1	LMNA
A0A287AEE8	1622	K	3.586	0.00504257	Up	Neurogenic locus notch homolog protein 2 isoform 1 preproprotein(predicted) OS=Sus scrofa OX=9823 GN=NOTCH2 PE=3 SV=1	NOTCH2
A0A287AEE8	1655	K	2.099	0.00458729	Up	Neurogenic locus notch homolog protein 2 isoform 1 preproprotein(predicted) OS=Sus scrofa OX=9823 GN=NOTCH2 PE=3 SV=1	NOTCH2
A0A287AEH0	127	K	1.803	0.0049361	Up	Proteasome 26S subunit, non-ATPase 7 OS=Sus scrofa OX=9823 GN=PSMD7 PE=1 SV=1	PSMD7
A0A287B1V8	1012	K	2.131	0.000959698	Up	Nucleoporin 133 OS=Sus scrofa OX=9823 GN=NUP133 PE=1 SV=2	NUP133
A0A287AF29	161	K	1.892	0.0398055	Up	Fatty acyl-CoA reductase OS=Sus scrofa OX=9823 GN=FAR1 PE=3 SV=1	FAR1
A0A5G2R9S8	393	K	2.562	0.0025191	Up	Phospholipase A2 activating protein OS=Sus scrofa OX=9823 GN=PLAA PE=1 SV=1	PLAA
A0A287APS5	67	K	2.021	0.000517666	Up	Dolichyl-diphosphooligosaccharide--protein glycotransferase OS=Sus scrofa OX=9823 GN=STT3A PE=1 SV=1	STT3A
A0A287AG32	77	K	1.708	0.0170993	Up	E3 ubiquitin-protein ligase OS=Sus scrofa OX=9823 GN=ITCH PE=4 SV=1	ITCH
A0A287AGI4	89	K	1.864	0.00927101	Up	Structural maintenance of chromosomes protein 2 OS=Sus scrofa OX=9823 GN=SMC2 PE=3 SV=1	SMC2
A0A287BIU9	28	K	1.594	0.0348397	Up	Branched-chain-amino-acid aminotransferase OS=Sus scrofa OX=9823 GN=BCAT1 PE=1 SV=2	BCAT1
F1SC82	1815	K	1.578	0.0189295	Up	Myoferlin OS=Sus scrofa OX=9823 GN=MYOF PE=1 SV=4	MYOF
F1SC82	407	K	1.589	0.032495	Up	Myoferlin OS=Sus scrofa OX=9823 GN=MYOF PE=1 SV=4	MYOF
F1SC82	102	K	1.807	0.00460486	Up	Myoferlin OS=Sus scrofa OX=9823 GN=MYOF PE=1 SV=4	MYOF
A0A287AHI1	108	K	1.806	0.039491	Up	Importin subunit alpha OS=Sus scrofa OX=9823 GN=KPNA2 PE=1 SV=1	KPNA2
F1SUD6	304	K	1.692	0.0490195	Up	Family with sequence similarity 120A OS=Sus scrofa OX=9823 GN=FAM120A PE=1 SV=3	FAM120A
A0A287AIR8	736	K	1.788	0.0231971	Up	PX domain-containing protein OS=Sus scrofa OX=9823 GN=NISCH PE=1 SV=1	NISCH
P07802	243	K	2.528	0.0165084	Up	cAMP-dependent protein kinase type I-alpha regulatory subunit OS=Sus scrofa OX=9823 GN=PRKAR1A PE=1 SV=2	PRKAR1A
A0A287AJR4	33	K	2.043	0.00261099	Up	Ribonucloprotein OS=Sus scrofa OX=9823 PE=3 SV=1	--
A0A287AJY2	489	K	3.329	0.000128439	Up	CCT-alpha OS=Sus scrofa OX=9823 GN=TCP1 PE=1 SV=2	TCP1
A0A287AK21	79	K	1.608	0.00372703	Up	Transgelin OS=Sus scrofa OX=9823 GN=TAGLN2 PE=1 SV=1	TAGLN2
A0A5G2R7X3	436	K	1.817	0.0443784	Up	Eukaryotic translation initiation factor 3 subunit L OS=Sus scrofa OX=9823 GN=EIF3L PE=1 SV=1	EIF3L
A0A287AL18	255	K	1.768	0.0193726	Up	Telomeric repeat-binding factor 2-interacting protein 1 OS=Sus scrofa OX=9823 GN=TERF2IP PE=1 SV=2	TERF2IP
A0A287BST4	239	K	2.137	0.00414164	Up	RAN binding protein 2(predicted) OS=Sus scrofa OX=9823 GN=RANBP2 PE=1 SV=2	RANBP2
A0A287BST4	593	K	1.722	0.0170736	Up	RAN binding protein 2(predicted) OS=Sus scrofa OX=9823 GN=RANBP2 PE=1 SV=2	RANBP2
A0A287AME8	502	K	2.018	0.0260043	Up	Glycoprotein nmb OS=Sus scrofa OX=9823 GN=GPNMB PE=1 SV=1	GPNMB
F1SBP9	251	K	1.856	0.042393	Up	RNA helicase OS=Sus scrofa OX=9823 GN=MOV10 PE=1 SV=2	MOV10
F1SBP9	90	K	1.676	0.0184115	Up	RNA helicase OS=Sus scrofa OX=9823 GN=MOV10 PE=1 SV=2	MOV10
F1SBP9	967	K	1.781	0.00942385	Up	RNA helicase OS=Sus scrofa OX=9823 GN=MOV10 PE=1 SV=2	MOV10
F1SBP9	426	K	1.694	0.00779458	Up	RNA helicase OS=Sus scrofa OX=9823 GN=MOV10 PE=1 SV=2	MOV10
A0A287AP85	13	K	1.77	0.0387989	Up	Clathrin interactor 1 OS=Sus scrofa OX=9823 GN=CLINT1 PE=1 SV=1	CLINT1
A0A287AP85	6	K	2.103	0.00152887	Up	Clathrin interactor 1 OS=Sus scrofa OX=9823 GN=CLINT1 PE=1 SV=1	CLINT1
A0A287AP85	609	K	1.501	0.0352475	Up	Clathrin interactor 1 OS=Sus scrofa OX=9823 GN=CLINT1 PE=1 SV=1	CLINT1
A0A287AP85	183	K	1.761	0.00559866	Up	Clathrin interactor 1 OS=Sus scrofa OX=9823 GN=CLINT1 PE=1 SV=1	CLINT1
A0A287AP85	122	K	2.358	0.0114847	Up	Clathrin interactor 1 OS=Sus scrofa OX=9823 GN=CLINT1 PE=1 SV=1	CLINT1
A0A287AQE1	152	K	1.805	0.0301132	Up	SUMO1 activating enzyme subunit 1 OS=Sus scrofa OX=9823 GN=SAE1 PE=1 SV=1	SAE1
I3LJ87	31	K	1.693	0.00180707	Up	40S ribosomal protein S2 OS=Sus scrofa OX=9823 GN=RPS2 PE=1 SV=3	RPS2
I3LJ87	248	K	3.8	0.00192943	Up	40S ribosomal protein S2 OS=Sus scrofa OX=9823 GN=RPS2 PE=1 SV=3	RPS2
A0A5G2RDD9	18	K	1.624	0.0276085	Up	Serine and arginine rich splicing factor 7 OS=Sus scrofa OX=9823 GN=SRSF7 PE=1 SV=1	SRSF7
A0A287ATL1	46	K	1.683	0.00899763	Up	Protein YIPF OS=Sus scrofa OX=9823 GN=YIPF4 PE=3 SV=2	YIPF4
A0A287AWW4	622	K	2.947	0.00145489	Up	Integrin beta OS=Sus scrofa OX=9823 GN=ITGB8 PE=1 SV=1	ITGB8
A0A287AUH6	523	K	1.952	0.00338221	Up	AP-3 complex subunit beta OS=Sus scrofa OX=9823 GN=AP3B1 PE=1 SV=1	AP3B1
A0A287AUJ8	818	K	4.183	0.00129887	Up	Integrator complex subunit 7 OS=Sus scrofa OX=9823 GN=INTS7 PE=3 SV=2	INTS7
A0A287BJ71	68	K	1.613	0.0345837	Up	UBC core domain-containing protein OS=Sus scrofa OX=9823 GN=UBE2E3 PE=3 SV=1	UBE2E3
A0A287BJ71	150	K	1.522	0.0378247	Up	UBC core domain-containing protein OS=Sus scrofa OX=9823 GN=UBE2E3 PE=3 SV=1	UBE2E3
A9XFX6	95	K	2.141	0.0125688	Up	F-actin-capping protein subunit beta OS=Sus scrofa OX=9823 GN=CAPZB PE=1 SV=1	CAPZB
F1SK96	582	K	1.629	0.00045644	Up	Discoidin, CUB and LCCL domain containing 2 OS=Sus scrofa OX=9823 GN=DCBLD2 PE=4 SV=3	DCBLD2
A0A5G2QJF1	591	K	2.762	0.0188199	Up	Platelet-derived growth factor receptor alpha OS=Sus scrofa OX=9823 GN=PDGFRA PE=3 SV=1	PDGFRA
A0A287AYU2	263	K	3.566	0.000586391	Up	Rac GTPase activating protein 1 OS=Sus scrofa OX=9823 GN=RACGAP1 PE=4 SV=1	RACGAP1
P0CG68	63	K	3.091	0.0170688	Up	Polyubiquitin-C OS=Sus scrofa OX=9823 GN=UBC PE=2 SV=1	UBC
A0A5G2QDJ1	80	K	1.632	0.00963279	Up	Rho GTPase activating protein 1 OS=Sus scrofa OX=9823 GN=ARHGAP1 PE=1 SV=1	ARHGAP1
A0A287AZM3	55	K	1.63	0.0217195	Up	UBX domain protein 1 OS=Sus scrofa OX=9823 GN=UBXN1 PE=1 SV=2	UBXN1
A0A287B0P4	74	K	2.204	0.00717238	Up	TPD52 like 2 OS=Sus scrofa OX=9823 GN=TPD52L2 PE=1 SV=2	TPD52L2
A0A287B0P4	102	K	2.313	0.00590991	Up	TPD52 like 2 OS=Sus scrofa OX=9823 GN=TPD52L2 PE=1 SV=2	TPD52L2
A0A287B0P4	106	K	2.746	0.00671537	Up	TPD52 like 2 OS=Sus scrofa OX=9823 GN=TPD52L2 PE=1 SV=2	TPD52L2
A0A287B0S3	277	K	8.712	0.000262593	Up	Syndecan OS=Sus scrofa OX=9823 GN=SDC1 PE=1 SV=1	SDC1
F1STD1	721	K	1.818	0.00685742	Up	Semaphorin 4C OS=Sus scrofa OX=9823 GN=SEMA4C PE=3 SV=3	SEMA4C
A0A287B0Y8	128	K	1.646	0.0497688	Up	Plectin OS=Sus scrofa OX=9823 GN=PLEC PE=1 SV=2	PLEC
A0A287B149	137	K	1.83	0.00352615	Up	MCL1 apoptosis regulator, BCL2 family member OS=Sus scrofa OX=9823 GN=MCL1 PE=1 SV=1	MCL1
A0A287B226	98	K	2.129	0.00285021	Up	ADP ribosylation factor like GTPase 2 OS=Sus scrofa OX=9823 GN=ARL2 PE=1 SV=1	ARL2
A0A5G2RNK1	100	K	4.464	0.00254647	Up	Integrator complex subunit 2 OS=Sus scrofa OX=9823 GN=INTS2 PE=3 SV=1	INTS2
A0A480HT76	427	K	2.032	0.00259436	Up	Obscurin like cytoskeletal adaptor 1 OS=Sus scrofa OX=9823 GN=OBSL1 PE=4 SV=1	OBSL1
A0A5G2R8E9	1541	K	2.009	0.0317469	Up	Protogenin isoform X1(predicted) OS=Sus scrofa OX=9823 GN=SNRNP200 PE=1 SV=1	SNRNP200
A0A5G2R8E9	1502	K	1.754	0.00205295	Up	Protogenin isoform X1(predicted) OS=Sus scrofa OX=9823 GN=SNRNP200 PE=1 SV=1	SNRNP200
F1SKI5	167	K	1.641	0.0242046	Up	Inosine-5'-monophosphate dehydrogenase OS=Sus scrofa OX=9823 GN=QRICH1 PE=1 SV=3	QRICH1
A0A287B6Y1	68	K	1.78	0.00301077	Up	60S ribosomal protein L30 OS=Sus scrofa OX=9823 GN=RPL30 PE=1 SV=1	RPL30
A0A287B6Y1	23	K	1.868	0.0212341	Up	60S ribosomal protein L30 OS=Sus scrofa OX=9823 GN=RPL30 PE=1 SV=1	RPL30
A0A287B6Y1	32	K	1.549	0.0368996	Up	60S ribosomal protein L30 OS=Sus scrofa OX=9823 GN=RPL30 PE=1 SV=1	RPL30
E9M2M1	446	K	1.597	0.0068542	Up	Serine/threonine-protein kinase receptor OS=Sus scrofa OX=9823 GN=ACVR1 PE=2 SV=1	ACVR1
Q2MJK3	5	K	1.611	0.000768506	Up	GTPase NRas OS=Sus scrofa OX=9823 GN=NRAS PE=2 SV=1	NRAS
A0A5G2QYZ3	330	K	1.629	0.00173951	Up	TPR_REGION domain-containing protein OS=Sus scrofa OX=9823 GN=ST13 PE=1 SV=1	ST13
A0A287B8B9	558	K	2.249	0.00874428	Up	Coiled-coil domain containing 14 OS=Sus scrofa OX=9823 GN=CCDC14 PE=4 SV=2	CCDC14
A0A5G2R1E5	732	K	1.595	0.0374409	Up	Very low-density lipoprotein receptor OS=Sus scrofa OX=9823 GN=VLDLR PE=1 SV=1	VLDLR
A0A5G2R1E5	743	K	1.654	0.00583414	Up	Very low-density lipoprotein receptor OS=Sus scrofa OX=9823 GN=VLDLR PE=1 SV=1	VLDLR
A0A287B900	224	K	1.635	0.00177497	Up	VPS26, retromer complex component A OS=Sus scrofa OX=9823 GN=VPS26A PE=1 SV=2	VPS26A
A0A287B9W3	3189	K	2.129	0.012422	Up	Cytoplasmic dynein 1 heavy chain 1(predicted) OS=Sus scrofa OX=9823 GN=DYNC1H1 PE=1 SV=2	DYNC1H1
F1S2I4	142	K	2.125	0.0234683	Up	3-hydroxy-3-methylglutaryl-coenzyme A reductase OS=Sus scrofa OX=9823 GN=HMGCR PE=3 SV=2	HMGCR
A0A287BEA3	631	K	1.796	0.0107063	Up	Myosin IE OS=Sus scrofa OX=9823 GN=MYO1E PE=3 SV=2	MYO1E
A0A5G2R367	271	K	1.818	0.0289773	Up	Lamin B1 OS=Sus scrofa OX=9823 GN=LMNB1 PE=1 SV=1	LMNB1
A0A5G2R367	182	K	1.735	0.0402169	Up	Lamin B1 OS=Sus scrofa OX=9823 GN=LMNB1 PE=1 SV=1	LMNB1
A0A5G2R367	109	K	1.912	0.025143	Up	Lamin B1 OS=Sus scrofa OX=9823 GN=LMNB1 PE=1 SV=1	LMNB1
A0A287BGD7	180	K	1.93	0.00527004	Up	Ubiquitinyl hydrolase 1 OS=Sus scrofa OX=9823 GN=JOSD1 PE=4 SV=1	JOSD1
Q29214	26	K	1.538	0.00594177	Up	60S acidic ribosomal protein P0 OS=Sus scrofa OX=9823 GN=RPLP0 PE=1 SV=2	RPLP0
A0A287BIR3	165	K	2.424	0.00594871	Up	DDB1 and CUL4 associated factor 7 OS=Sus scrofa OX=9823 GN=DCAF7 PE=1 SV=1	DCAF7
A0A287BIX0	202	K	1.937	0.0110169	Up	GOLD domain-containing protein OS=Sus scrofa OX=9823 GN=TMED9 PE=1 SV=1	TMED9
A0A287BK93	576	K	1.719	0.0477987	Up	Acyl-CoA synthetase long chain family member 4 OS=Sus scrofa OX=9823 GN=ACSL4 PE=1 SV=1	ACSL4
A0A287BK93	697	K	2.008	0.00637408	Up	Acyl-CoA synthetase long chain family member 4 OS=Sus scrofa OX=9823 GN=ACSL4 PE=1 SV=1	ACSL4
A0A287BK93	670	K	1.753	0.00173623	Up	Acyl-CoA synthetase long chain family member 4 OS=Sus scrofa OX=9823 GN=ACSL4 PE=1 SV=1	ACSL4
A0A287BK93	536	K	1.688	0.0291971	Up	Acyl-CoA synthetase long chain family member 4 OS=Sus scrofa OX=9823 GN=ACSL4 PE=1 SV=1	ACSL4
A0A287BK93	651	K	3.07	0.0108721	Up	Acyl-CoA synthetase long chain family member 4 OS=Sus scrofa OX=9823 GN=ACSL4 PE=1 SV=1	ACSL4
A0A287BK93	413	K	1.951	0.0499528	Up	Acyl-CoA synthetase long chain family member 4 OS=Sus scrofa OX=9823 GN=ACSL4 PE=1 SV=1	ACSL4
A0A287BK93	117	K	1.596	0.0190483	Up	Acyl-CoA synthetase long chain family member 4 OS=Sus scrofa OX=9823 GN=ACSL4 PE=1 SV=1	ACSL4
A0A287BK93	89	K	2.151	0.00446034	Up	Acyl-CoA synthetase long chain family member 4 OS=Sus scrofa OX=9823 GN=ACSL4 PE=1 SV=1	ACSL4
A0A287BK93	223	K	1.51	0.0329949	Up	Acyl-CoA synthetase long chain family member 4 OS=Sus scrofa OX=9823 GN=ACSL4 PE=1 SV=1	ACSL4
A0A287BK93	593	K	1.731	0.00674058	Up	Acyl-CoA synthetase long chain family member 4 OS=Sus scrofa OX=9823 GN=ACSL4 PE=1 SV=1	ACSL4
A0A287BK93	397	K	1.933	0.0010574	Up	Acyl-CoA synthetase long chain family member 4 OS=Sus scrofa OX=9823 GN=ACSL4 PE=1 SV=1	ACSL4
A0A287BK93	286	K	1.927	0.00887548	Up	Acyl-CoA synthetase long chain family member 4 OS=Sus scrofa OX=9823 GN=ACSL4 PE=1 SV=1	ACSL4
A0A287BK93	150	K	1.69	0.0152922	Up	Acyl-CoA synthetase long chain family member 4 OS=Sus scrofa OX=9823 GN=ACSL4 PE=1 SV=1	ACSL4
A0A287BK93	401	K	2.071	0.0205018	Up	Acyl-CoA synthetase long chain family member 4 OS=Sus scrofa OX=9823 GN=ACSL4 PE=1 SV=1	ACSL4
F1RF76	406	K	1.842	0.0136984	Up	Mitofusin 2 OS=Sus scrofa OX=9823 GN=MFN2 PE=1 SV=4	MFN2
F1RF76	420	K	1.585	0.00611222	Up	Mitofusin 2 OS=Sus scrofa OX=9823 GN=MFN2 PE=1 SV=4	MFN2
A0A287BLR4	1971	K	1.798	0.0267271	Up	Nucleoporin 205 OS=Sus scrofa OX=9823 GN=NUP205 PE=1 SV=1	NUP205
A0A287BLY0	604	K	1.624	0.00686446	Up	Splicing factor 3b subunit 2 OS=Sus scrofa OX=9823 GN=SF3B2 PE=1 SV=1	SF3B2
A0A287BND2	512	K	3.708	0.0184047	Up	HECT and RLD domain containing E3 ubiquitin protein ligase 5 OS=Sus scrofa OX=9823 GN=HERC5 PE=1 SV=1	HERC5
A0A287BND2	558	K	2.527	0.00927843	Up	HECT and RLD domain containing E3 ubiquitin protein ligase 5 OS=Sus scrofa OX=9823 GN=HERC5 PE=1 SV=1	HERC5
A0A287BNK0	341	K	3.8	0.0105181	Up	Squalene monooxygenase OS=Sus scrofa OX=9823 GN=SQLE PE=3 SV=1	SQLE
A0A5G2R2V0	29	K	1.714	0.0320963	Up	Spartin OS=Sus scrofa OX=9823 GN=SPART PE=1 SV=1	SPART
F1SV06	186	K	1.583	0.0230944	Up	Polyadenylate-binding protein OS=Sus scrofa OX=9823 GN=PABPC4 PE=1 SV=1	PABPC4
F1SV06	216	K	1.808	0.0393488	Up	Polyadenylate-binding protein OS=Sus scrofa OX=9823 GN=PABPC4 PE=1 SV=1	PABPC4
F1RYY6	142	K	1.961	0.0282907	Up	Transaldolase OS=Sus scrofa OX=9823 GN=TALDO1 PE=1 SV=3	TALDO1
A1XQU9	8	K	2.134	0.0327788	Up	40S ribosomal protein S20 OS=Sus scrofa OX=9823 GN=RPS20 PE=1 SV=1	RPS20
I3LJW4	79	K	1.594	0.0137447	Up	Citrate hydro-lyase OS=Sus scrofa OX=9823 GN=ACO1 PE=1 SV=2	ACO1
A0A287BR33	671	K	2.159	0.0249166	Up	Integrator complex subunit 8 OS=Sus scrofa OX=9823 GN=INTS8 PE=3 SV=1	INTS8
A0A5G2QSE6	101	K	1.688	0.00723538	Up	Serine/arginine-rich splicing factor 6 (Fragment)(predicted) OS=Sus scrofa OX=9823 GN=L3MBTL1 PE=1 SV=1	L3MBTL1
A0A288CG57	146	K	1.593	0.0469199	Up	Elongation factor 1-alpha OS=Sus scrofa OX=9823 GN=EEF1A1 PE=1 SV=2	EEF1A1
A0A5G2QDQ5	418	K	1.597	0.0302491	Up	Kirre like nephrin family adhesion molecule 1 OS=Sus scrofa OX=9823 GN=KIRREL1 PE=4 SV=1	KIRREL1
A0A480PP25	33	K	1.544	0.00797801	Up	Transporter OS=Sus scrofa OX=9823 GN=SLC6A8 PE=3 SV=1	SLC6A8
A0A5G2RKZ9	727	K	1.526	0.0010249	Up	Unconventional myosin-6 OS=Sus scrofa OX=9823 GN=MYO6 PE=1 SV=1	MYO6
F1SM78	51	K	2.872	0.00820751	Up	Myosin regulatory light chain 12B OS=Sus scrofa OX=9823 GN=MYL12A PE=1 SV=2	MYL12A
A0A480W2U9	326	K	2.239	0.0200959	Up	G protein-coupled receptor class C group 5 member B OS=Sus scrofa OX=9823 GN=GPRC5B PE=4 SV=1	GPRC5B
A0A480X841	53	K	1.538	0.0371113	Up	RAB2A, member RAS oncogene family OS=Sus scrofa OX=9823 GN=RAB2A PE=1 SV=1	RAB2A
A0A5G2R5R9	90	K	2.309	0.0158794	Up	Receptor expression-enhancing protein OS=Sus scrofa OX=9823 GN=REEP4 PE=3 SV=1	REEP4
A0A5G2R284	751	K	1.656	0.0294195	Up	Low-density lipoprotein receptor OS=Sus scrofa OX=9823 GN=LDLR PE=4 SV=1	LDLR
A0A5G2RGK2	47	K	1.566	0.00508323	Up	Disco interacting protein 2 homolog B OS=Sus scrofa OX=9823 GN=DIP2B PE=1 SV=1	DIP2B
A0A5G2RKB8	778	K	4.099	0.00184187	Up	Putative calcium/calmodulin-dependent serine protein kinase isoform 2(predicted) OS=Sus scrofa OX=9823 GN=CASK PE=1 SV=1	CASK
I3LTM5	443	K	2.278	0.00180643	Up	C-type lectin domain containing 16A OS=Sus scrofa OX=9823 GN=CLEC16A PE=3 SV=3	CLEC16A
F1RGQ5	85	K	1.561	0.012091	Up	Ankyrin repeat and FYVE domain containing 1 OS=Sus scrofa OX=9823 GN=ANKFY1 PE=3 SV=3	ANKFY1
A0A5G2QA37	329	K	1.898	0.0360365	Up	V-set and transmembrane domain containing 4 OS=Sus scrofa OX=9823 GN=VSTM4 PE=4 SV=1	VSTM4
A0A5G2QA37	358	K	2.402	0.00303101	Up	V-set and transmembrane domain containing 4 OS=Sus scrofa OX=9823 GN=VSTM4 PE=4 SV=1	VSTM4
A0A5G2QNJ0	70	K	1.979	0.0124721	Up	Sterol-C5-desaturase OS=Sus scrofa OX=9823 GN=SC5D PE=4 SV=1	SC5D
A0A5G2RIG2	159	K	1.733	0.019636	Up	RB binding protein 7, chromatin remodeling factor OS=Sus scrofa OX=9823 GN=RBBP7 PE=1 SV=1	RBBP7
A0A5G2RIG2	101	K	1.855	0.0114757	Up	RB binding protein 7, chromatin remodeling factor OS=Sus scrofa OX=9823 GN=RBBP7 PE=1 SV=1	RBBP7
A0A5G2QS91	555	K	1.942	0.00414599	Up	HECT and RLD domain containing E3 ubiquitin protein ligase 5 OS=Sus scrofa OX=9823 GN=HERC5 PE=1 SV=1	HERC5
A0A5G2QS91	559	K	1.942	0.00414599	Up	HECT and RLD domain containing E3 ubiquitin protein ligase 5 OS=Sus scrofa OX=9823 GN=HERC5 PE=1 SV=1	HERC5
A0A5G2QAW2	128	K	1.638	0.0162304	Up	Tetraspanin OS=Sus scrofa OX=9823 GN=CD63 PE=1 SV=1	CD63
A0A5G2R6Q5	188	K	1.904	0.00209814	Up	Serine/threonine-protein phosphatase OS=Sus scrofa OX=9823 GN=PPP2CB PE=3 SV=1	PPP2CB
F1RR69	154	K	1.798	0.0211536	Up	Protein SET isoform 2 (Fragment)(predicted) OS=Sus scrofa OX=9823 GN=SET PE=1 SV=3	SET
A0A5G2QC93	17	K	2.008	0.0140937	Up	Integral membrane protein 2 OS=Sus scrofa OX=9823 GN=ITM2B PE=3 SV=1	ITM2B
A0A5G2QCS0	613	K	2.196	0.00991419	Up	PML nuclear body scaffold OS=Sus scrofa OX=9823 GN=PML PE=1 SV=1	PML
A0A5G2QEC7	139	K	1.724	0.0186405	Up	S10_plectin domain-containing protein OS=Sus scrofa OX=9823 GN=NUDT3 PE=1 SV=1	NUDT3
A0A5G2QEC7	138	K	5.286	0.0430092	Up	S10_plectin domain-containing protein OS=Sus scrofa OX=9823 GN=NUDT3 PE=1 SV=1	NUDT3
A0A5G2QEZ2	183	K	2.424	0.011099	Up	Eukaryotic translation initiation factor 3 subunit B OS=Sus scrofa OX=9823 GN=EIF3B PE=3 SV=1	EIF3B
A0A5G2RBR2	741	K	1.796	0.00871148	Up	MORC family CW-type zinc finger 3 OS=Sus scrofa OX=9823 GN=MORC3 PE=4 SV=1	MORC3
A0A5S8KKT9	109	K	1.628	0.00217001	Up	Cytosolic malate dehydrogenase OS=Sus scrofa OX=9823 GN=MDH1 PE=1 SV=1	MDH1
A0A5G2QGF4	186	K	9.662	0.0165661	Up	Syndecan OS=Sus scrofa OX=9823 GN=SDC4 PE=3 SV=1	SDC4
A0A5G2QGF4	192	K	10.935	5.32508e-05	Up	Syndecan OS=Sus scrofa OX=9823 GN=SDC4 PE=3 SV=1	SDC4
A0A5G2QGF4	177	K	2.219	0.0153971	Up	Syndecan OS=Sus scrofa OX=9823 GN=SDC4 PE=3 SV=1	SDC4
A0A5G2QGH3	45	K	1.864	0.012044	Up	Small ubiquitin-related modifier 2 OS=Sus scrofa OX=9823 GN=SUMO2 PE=4 SV=1	SUMO2
A0A5G2QGU2	90	K	1.942	0.00535396	Up	Histone deacetylase 2 OS=Sus scrofa OX=9823 GN=HDAC2 PE=1 SV=1	HDAC2
A0A5G2R5Y5	120	K	1.553	0.00661877	Up	Ubiquitinyl hydrolase 1 OS=Sus scrofa OX=9823 GN=ATXN3 PE=4 SV=1	ATXN3
A0A5G2R5Y5	136	K	1.821	0.0155743	Up	Ubiquitinyl hydrolase 1 OS=Sus scrofa OX=9823 GN=ATXN3 PE=4 SV=1	ATXN3
Q29380	110	K	1.631	0.0117894	Up	Voltage-dependent anion-selective channel protein 3 OS=Sus scrofa OX=9823 GN=VDAC3 PE=2 SV=2	VDAC3
Q29380	163	K	1.817	0.036487	Up	Voltage-dependent anion-selective channel protein 3 OS=Sus scrofa OX=9823 GN=VDAC3 PE=2 SV=2	VDAC3
F1SE26	64	K	2.11	0.0125362	Up	Voltage-dependent anion-selective channel protein 3 OS=Sus scrofa OX=9823 GN=VDAC3 PE=1 SV=3	VDAC3
A0A5G2R5Y6	84	K	2.034	0.000671246	Up	T-complex protein 1 subunit zeta isoform X3(predicted) OS=Sus scrofa OX=9823 GN=CCT6A PE=1 SV=1	CCT6A
A0A5G2QIH6	1054	K	1.689	0.0493432	Up	Ubiquitin specific peptidase 25 OS=Sus scrofa OX=9823 GN=USP25 PE=4 SV=1	USP25
A0A5G2QIH6	604	K	1.506	0.0200668	Up	Ubiquitin specific peptidase 25 OS=Sus scrofa OX=9823 GN=USP25 PE=4 SV=1	USP25
A0A5G2QIY0	24	K	2.498	0.00717376	Up	PCNA-associated factor OS=Sus scrofa OX=9823 GN=PCLAF PE=4 SV=1	PCLAF
F1RWF7	299	K	1.607	0.0330307	Up	Calcium binding and coiled-coil domain 2 OS=Sus scrofa OX=9823 GN=CALCOCO2 PE=4 SV=2	CALCOCO2
F1RWF7	312	K	1.612	0.00293724	Up	Calcium binding and coiled-coil domain 2 OS=Sus scrofa OX=9823 GN=CALCOCO2 PE=4 SV=2	CALCOCO2
F1RWF7	318	K	1.792	0.0176499	Up	Calcium binding and coiled-coil domain 2 OS=Sus scrofa OX=9823 GN=CALCOCO2 PE=4 SV=2	CALCOCO2
F1RWF7	290	K	2.411	0.0068101	Up	Calcium binding and coiled-coil domain 2 OS=Sus scrofa OX=9823 GN=CALCOCO2 PE=4 SV=2	CALCOCO2
A0A5G2QL09	81	K	1.515	0.0274589	Up	S-adenosylmethionine synthase OS=Sus scrofa OX=9823 GN=MAT2A PE=1 SV=1	MAT2A
A0A5G2QL09	351	K	1.831	0.0297297	Up	S-adenosylmethionine synthase OS=Sus scrofa OX=9823 GN=MAT2A PE=1 SV=1	MAT2A
A0A5G2QLQ0	10	K	2.342	0.00119925	Up	Fas associated factor 1 OS=Sus scrofa OX=9823 GN=FAF1 PE=1 SV=1	FAF1
K7GLL1	448	K	1.536	0.00924076	Up	CD44 antigen OS=Sus scrofa OX=9823 GN=CD44 PE=1 SV=2	CD44
I3LPT1	178	K	1.651	0.000442196	Up	Transketolase OS=Sus scrofa OX=9823 GN=TKT PE=1 SV=1	TKT
I3LPT1	86	K	1.507	0.000654435	Up	Transketolase OS=Sus scrofa OX=9823 GN=TKT PE=1 SV=1	TKT
A0A5G2QNU5	62	K	2.097	0.013247	Up	Acyl-CoA desaturase OS=Sus scrofa OX=9823 GN=SCD PE=3 SV=1	SCD
A0A5G2QPS5	452	K	4.642	0.000435706	Up	FERM, ARH/RhoGEF and pleckstrin domain protein 1 OS=Sus scrofa OX=9823 GN=FARP1 PE=1 SV=1	FARP1
A0A5G2QPS5	434	K	4.836	0.000982082	Up	FERM, ARH/RhoGEF and pleckstrin domain protein 1 OS=Sus scrofa OX=9823 GN=FARP1 PE=1 SV=1	FARP1
F1SD96	53	K	1.755	0.00520253	Up	UV excision repair protein RAD23 OS=Sus scrofa OX=9823 GN=RAD23A PE=1 SV=3	RAD23A
F1SD96	69	K	1.595	0.0083971	Up	UV excision repair protein RAD23 OS=Sus scrofa OX=9823 GN=RAD23A PE=1 SV=3	RAD23A
F1SD96	78	K	2.247	0.0192686	Up	UV excision repair protein RAD23 OS=Sus scrofa OX=9823 GN=RAD23A PE=1 SV=3	RAD23A
A0A5G2R9B0	162	K	12.681	4.47046e-06	Up	Syndecan OS=Sus scrofa OX=9823 GN=SDC2 PE=1 SV=1	SDC2
A0A5G2R9B0	150	K	21.318	0.00872364	Up	Syndecan OS=Sus scrofa OX=9823 GN=SDC2 PE=1 SV=1	SDC2
A0A5G2R9B0	158	K	27.766	0.000274548	Up	Syndecan OS=Sus scrofa OX=9823 GN=SDC2 PE=1 SV=1	SDC2
F1S610	233	K	1.637	0.0445504	Up	Adenosylhomocysteinase like 1 OS=Sus scrofa OX=9823 GN=AHCYL1 PE=1 SV=3	AHCYL1
A0A5G2QQG0	97	K	2.075	0.00516533	Up	Crystallin zeta like 1 OS=Sus scrofa OX=9823 GN=CRYZL1 PE=1 SV=1	CRYZL1
F1S4P6	420	K	2.599	0.00282585	Up	Eukaryotic translation initiation factor 3 subunit A OS=Sus scrofa OX=9823 GN=EIF3A PE=1 SV=2	EIF3A
F1S4P6	775	K	2.429	0.0083221	Up	Eukaryotic translation initiation factor 3 subunit A OS=Sus scrofa OX=9823 GN=EIF3A PE=1 SV=2	EIF3A
F1S4P6	711	K	2.314	0.0220665	Up	Eukaryotic translation initiation factor 3 subunit A OS=Sus scrofa OX=9823 GN=EIF3A PE=1 SV=2	EIF3A
I3LFK8	586	K	1.572	0.0172576	Up	Rab11 family-interacting protein 5 OS=Sus scrofa OX=9823 GN=RAB11FIP5 PE=1 SV=2	RAB11FIP5
B2CCY7	266	K	1.547	0.0207726	Up	Pre-mRNA-processing factor 19 OS=Sus scrofa OX=9823 GN=PRPF19 PE=1 SV=1	PRPF19
A0A5G2R1A6	551	K	1.685	0.0246671	Up	Ubiquitinyl hydrolase 1 OS=Sus scrofa OX=9823 GN=USP48 PE=4 SV=1	USP48
Q0Z8U2	214	K	1.719	0.00874223	Up	40S ribosomal protein S3 OS=Sus scrofa OX=9823 GN=RPS3 PE=1 SV=1	RPS3
A0A5G2QV21	8	K	1.979	0.00158357	Up	ADP ribosylation factor like GTPase 2 OS=Sus scrofa OX=9823 GN=ARL2 PE=1 SV=1	ARL2
A0A5G2QYC4	271	K	2.494	0.00623473	Up	Guanine nucleotide-binding protein G(s) subunit alpha OS=Sus scrofa OX=9823 GN=GNAS PE=1 SV=1	GNAS
A0A5G2QYC4	304	K	2.2	1.5724e-05	Up	Guanine nucleotide-binding protein G(s) subunit alpha OS=Sus scrofa OX=9823 GN=GNAS PE=1 SV=1	GNAS
A0A5G2QZ85	257	K	1.561	0.00173244	Up	Interleukin enhancer binding factor 3 OS=Sus scrofa OX=9823 GN=ILF3 PE=1 SV=1	ILF3
D2WKD6	466	K	1.663	0.046905	Up	Sodium/potassium-transporting ATPase subunit alpha OS=Sus scrofa OX=9823 GN=ATP1A1 PE=1 SV=1	ATP1A1
D2WKD6	43	K	1.81	0.0035249	Up	Sodium/potassium-transporting ATPase subunit alpha OS=Sus scrofa OX=9823 GN=ATP1A1 PE=1 SV=1	ATP1A1
D2WKD6	210	K	1.795	0.00153567	Up	Sodium/potassium-transporting ATPase subunit alpha OS=Sus scrofa OX=9823 GN=ATP1A1 PE=1 SV=1	ATP1A1
D2WKD6	492	K	1.956	0.0160435	Up	Sodium/potassium-transporting ATPase subunit alpha OS=Sus scrofa OX=9823 GN=ATP1A1 PE=1 SV=1	ATP1A1
A0A5G2R0A8	209	K	2.446	0.0054112	Up	Nuclear receptor coactivator 4 OS=Sus scrofa OX=9823 GN=NCOA4 PE=4 SV=1	NCOA4
A0A5G2R0A8	387	K	1.855	0.00158824	Up	Nuclear receptor coactivator 4 OS=Sus scrofa OX=9823 GN=NCOA4 PE=4 SV=1	NCOA4
A0A5G2R0A8	551	K	2.093	0.0115625	Up	Nuclear receptor coactivator 4 OS=Sus scrofa OX=9823 GN=NCOA4 PE=4 SV=1	NCOA4
A0A5G2R0A8	181	K	2.066	0.0445732	Up	Nuclear receptor coactivator 4 OS=Sus scrofa OX=9823 GN=NCOA4 PE=4 SV=1	NCOA4
A0A5G2R0W2	451	K	1.692	0.0474149	Up	Ring finger protein 220 OS=Sus scrofa OX=9823 GN=RNF220 PE=1 SV=1	RNF220
A0A5G2R2E3	411	K	1.617	0.000170191	Up	Ubiquitin carboxyl-terminal hydrolase OS=Sus scrofa OX=9823 GN=USP14 PE=1 SV=1	USP14
A0A5G2R2R0	23	K	1.698	0.00252998	Up	5'-tyrosyl-DNA phosphodiesterase OS=Sus scrofa OX=9823 GN=TDP2 PE=4 SV=1	TDP2
A0A5G2R2R0	341	K	3.432	0.0182096	Up	5'-tyrosyl-DNA phosphodiesterase OS=Sus scrofa OX=9823 GN=TDP2 PE=4 SV=1	TDP2
F1S3T0	67	K	1.66	0.0424834	Up	Glucosamine-6-phosphate isomerase OS=Sus scrofa OX=9823 GN=GNPDA2 PE=1 SV=1	GNPDA2
A0A5G2R4A8	57	K	1.781	0.0149135	Up	Heterogeneous nuclear ribonucleoprotein A3(predicted) OS=Sus scrofa OX=9823 GN=HNRNPA3 PE=1 SV=1	HNRNPA3
A0A5G2R4Z1	54	K	1.751	0.00562582	Up	Sorting nexin-3 OS=Sus scrofa OX=9823 GN=SNX3 PE=1 SV=1	SNX3
F1S8Q5	40	K	1.515	0.00509025	Up	Zinc finger FYVE-type containing 28 OS=Sus scrofa OX=9823 GN=ZFYVE28 PE=4 SV=4	ZFYVE28
A0A5G2R6R1	346	K	1.571	0.0254592	Up	Hexokinase OS=Sus scrofa OX=9823 GN=HK2 PE=3 SV=1	HK2
A0A5G2R8G1	160	K	1.948	0.0184059	Up	NSFL1 cofactor p47 OS=Sus scrofa OX=9823 GN=NSFL1C PE=1 SV=1	NSFL1C
A0A5G2R8R0	82	K	1.618	0.0151635	Up	Myosin heavy chain 9 OS=Sus scrofa OX=9823 GN=MYH9 PE=1 SV=1	MYH9
Q29558	12	K	1.574	0.0290573	Up	NADP-dependent malic enzyme (Fragment) OS=Sus scrofa OX=9823 GN=ME1 PE=2 SV=1	ME1
A0A5G2RAQ9	32	K	1.713	0.00810872	Up	Obg like ATPase 1 OS=Sus scrofa OX=9823 GN=OLA1 PE=1 SV=1	OLA1
P35463	425	K	1.603	0.0440415	Up	Endothelin receptor type B OS=Sus scrofa OX=9823 GN=EDNRB PE=2 SV=1	EDNRB
P35463	412	K	1.817	0.000250325	Up	Endothelin receptor type B OS=Sus scrofa OX=9823 GN=EDNRB PE=2 SV=1	EDNRB
F1RVE6	896	K	2.976	0.00146488	Up	Neuropilin OS=Sus scrofa OX=9823 GN=NRP1 PE=1 SV=4	NRP1
F1SHU3	266	K	1.801	0.00827321	Up	Tax1 binding protein 1 OS=Sus scrofa OX=9823 GN=TAX1BP1 PE=4 SV=3	TAX1BP1
F1SHU3	273	K	1.914	0.00688743	Up	Tax1 binding protein 1 OS=Sus scrofa OX=9823 GN=TAX1BP1 PE=4 SV=3	TAX1BP1
F1SHU3	497	K	2.007	0.00986436	Up	Tax1 binding protein 1 OS=Sus scrofa OX=9823 GN=TAX1BP1 PE=4 SV=3	TAX1BP1
F1SHU3	640	K	2.003	0.00304113	Up	Tax1 binding protein 1 OS=Sus scrofa OX=9823 GN=TAX1BP1 PE=4 SV=3	TAX1BP1
F1SHU3	295	K	1.919	0.0146328	Up	Tax1 binding protein 1 OS=Sus scrofa OX=9823 GN=TAX1BP1 PE=4 SV=3	TAX1BP1
F1SHU3	208	K	2.159	0.0385828	Up	Tax1 binding protein 1 OS=Sus scrofa OX=9823 GN=TAX1BP1 PE=4 SV=3	TAX1BP1
A0A5G2RJ76	1177	K	2.432	6.64452e-07	Up	Early endosome antigen 1(predicted) OS=Sus scrofa OX=9823 GN=EEA1 PE=1 SV=1	EEA1
K7GS49	45	K	1.579	0.0320685	Up	Interleukin enhancer-binding factor 2 OS=Sus scrofa OX=9823 GN=ILF2 PE=1 SV=1	ILF2
K7GS53	538	K	1.738	0.0379338	Up	RNA helicase OS=Sus scrofa OX=9823 GN=DHX58 PE=4 SV=2	DHX58
A0A5K1U589	766	K	1.55	0.000221914	Up	Ubiquitin-activating enzyme E1 OS=Sus scrofa OX=9823 GN=UBA1 PE=1 SV=1	UBA1
A0A5K1U589	617	K	1.542	0.00140487	Up	Ubiquitin-activating enzyme E1 OS=Sus scrofa OX=9823 GN=UBA1 PE=1 SV=1	UBA1
K7GPM1	164	K	1.752	0.0216163	Up	Integrin subunit alpha V OS=Sus scrofa OX=9823 GN=ITGAV PE=1 SV=3	ITGAV
A0A5K1VU58	317	K	1.646	0.0383724	Up	Histone-binding protein RBBP4 OS=Sus scrofa OX=9823 GN=RBBP4 PE=1 SV=1	RBBP4
A0A5S6G7K0	162	K	1.851	0.0314456	Up	GTP-binding protein SAR1a OS=Sus scrofa OX=9823 GN=SAR1A PE=1 SV=1	SAR1A
A0A5S6GER6	166	K	2.213	0.0160331	Up	GTP-binding protein SAR1b OS=Sus scrofa OX=9823 GN=SAR1B PE=1 SV=1	SAR1B
A0A5S6I9M5	360	K	1.903	0.0197513	Up	Interferon-induced GTP-binding protein Mx2 OS=Sus scrofa OX=9823 GN=MX2 PE=1 SV=1	MX2
A0A5S6I9M5	507	K	2.42	0.00362101	Up	Interferon-induced GTP-binding protein Mx2 OS=Sus scrofa OX=9823 GN=MX2 PE=1 SV=1	MX2
A0A5S6I9M5	545	K	4.277	0.0193681	Up	Interferon-induced GTP-binding protein Mx2 OS=Sus scrofa OX=9823 GN=MX2 PE=1 SV=1	MX2
A0A5S6I9M5	428	K	4.454	0.00279785	Up	Interferon-induced GTP-binding protein Mx2 OS=Sus scrofa OX=9823 GN=MX2 PE=1 SV=1	MX2
A0A5S8L3W9	52	K	2.351	0.0470572	Up	DCS-1 OS=Sus scrofa OX=9823 GN=DCPS PE=1 SV=1	DCPS
A4L2Z4	154	K	1.869	0.00459014	Up	G protein subunit alpha 14 OS=Sus scrofa OX=9823 GN=GNA14 PE=2 SV=1	GNA14
B0FWK4	15	K	1.601	0.0198916	Up	Signal peptidase complex subunit 1 OS=Sus scrofa OX=9823 GN=SPCS1 PE=3 SV=1	SPCS1
B5APV0	131	K	1.669	0.0335529	Up	Actin-related protein 2/3 complex subunit 5 OS=Sus scrofa OX=9823 GN=ARPC5 PE=1 SV=1	ARPC5
C0SW08	201	K	2.219	0.000183582	Up	Cell division cycle 2 OS=Sus scrofa OX=9823 GN=CDC2 PE=1 SV=1	CDC2
D2D0E5	431	K	2.49	0.00762778	Up	Fatty acid desaturase 3 OS=Sus scrofa OX=9823 GN=FADS3 PE=3 SV=1	FADS3
E7EI20	127	K	1.959	0.0455004	Up	Rho GDP dissociation inhibitor alpha OS=Sus scrofa OX=9823 GN=ARHGDIA PE=2 SV=1	ARHGDIA
F1RFD6	171	K	2.048	0.00303488	Up	TBC1 domain family member 10A OS=Sus scrofa OX=9823 GN=TBC1D10A PE=1 SV=3	TBC1D10A
F1RFM5	393	K	1.69	0.0274257	Up	Ankyrin repeat domain 61 OS=Sus scrofa OX=9823 GN=ANKRD61 PE=4 SV=4	ANKRD61
F1RGB8	97	K	1.552	0.0467938	Up	BTB/POZ domain-containing adapter for CUL3-mediated RhoA degradation protein 3 isoform 2 OS=Sus scrofa OX=9823 GN=KCTD10 PE=4 SV=3	KCTD10
K7GQW8	210	K	2.412	0.000584166	Up	Mortality factor 4 like 1 OS=Sus scrofa OX=9823 GN=MORF4L1 PE=4 SV=1	MORF4L1
K7GQW8	72	K	2.158	0.0447891	Up	Mortality factor 4 like 1 OS=Sus scrofa OX=9823 GN=MORF4L1 PE=4 SV=1	MORF4L1
F1RKZ6	876	K	1.814	0.0330094	Up	Ubiquitin carboxyl-terminal hydrolase 7 OS=Sus scrofa OX=9823 GN=USP7 PE=1 SV=3	USP7
F1RKZ6	1103	K	1.73	0.0403461	Up	Ubiquitin carboxyl-terminal hydrolase 7 OS=Sus scrofa OX=9823 GN=USP7 PE=1 SV=3	USP7
F1RMJ4	1207	K	2.612	0.0209249	Up	Ras GTPase-activating-like protein IQGAP1(predicted) OS=Sus scrofa OX=9823 GN=IQGAP1 PE=1 SV=4	IQGAP1
F1RN47	668	K	2.056	0.00291583	Up	Praja ring finger ubiquitin ligase 2 OS=Sus scrofa OX=9823 GN=PJA2 PE=4 SV=4	PJA2
F1RR89	647	K	1.89	0.043074	Up	Arginine--tRNA ligase, cytoplasmic OS=Sus scrofa OX=9823 GN=RARS1 PE=1 SV=3	RARS1
F1RR89	205	K	1.603	0.0187906	Up	Arginine--tRNA ligase, cytoplasmic OS=Sus scrofa OX=9823 GN=RARS1 PE=1 SV=3	RARS1
F1RRI4	133	K	1.679	0.00891964	Up	Sjoegren syndrome/scleroderma autoantigen 1 isoform 1 OS=Sus scrofa OX=9823 GN=ZNRD2 PE=1 SV=1	ZNRD2
F1RXQ4	398	K	1.88	0.00707805	Up	ANK_REP_REGION domain-containing protein OS=Sus scrofa OX=9823 GN=BCOR PE=4 SV=3	BCOR
F1RUD3	338	K	2.538	0.00463616	Up	DNA-(apurinic or apyrimidinic site) endonuclease OS=Sus scrofa OX=9823 GN=APEX2 PE=3 SV=2	APEX2
Q9GLP0	220	K	2.248	0.00207947	Up	Integrin beta-1 OS=Sus scrofa OX=9823 GN=ITGB1 PE=2 SV=1	ITGB1
F1RVT3	75	K	2.323	0.00227891	Up	Cyclin dependent kinase inhibitor 1A OS=Sus scrofa OX=9823 GN=CDKN1A PE=3 SV=4	CDKN1A
F1RW87	71	K	1.989	0.000921179	Up	Ubiquitin carboxyl-terminal hydrolase MINDY OS=Sus scrofa OX=9823 GN=MINDY3 PE=3 SV=1	MINDY3
F1RWF7	398	K	1.703	0.0202302	Up	Calcium binding and coiled-coil domain 2 OS=Sus scrofa OX=9823 GN=CALCOCO2 PE=4 SV=2	CALCOCO2
F1RWF7	426	K	2.626	0.0149016	Up	Calcium binding and coiled-coil domain 2 OS=Sus scrofa OX=9823 GN=CALCOCO2 PE=4 SV=2	CALCOCO2
F1RWF7	433	K	1.694	0.000398489	Up	Calcium binding and coiled-coil domain 2 OS=Sus scrofa OX=9823 GN=CALCOCO2 PE=4 SV=2	CALCOCO2
F1RWX5	274	K	1.617	0.0247446	Up	ATPase WRNIP1 isoform 1 OS=Sus scrofa OX=9823 GN=WRNIP1 PE=1 SV=2	WRNIP1
F1RWZ9	119	K	1.735	0.0299492	Up	FUN14 domain containing 1 OS=Sus scrofa OX=9823 GN=FUNDC1 PE=1 SV=1	FUNDC1
F1RY92	23	K	1.532	0.00483343	Up	Serine and arginine rich splicing factor 3 OS=Sus scrofa OX=9823 GN=SRSF3 PE=1 SV=2	SRSF3
F1RZK2	172	K	2.465	0.0197206	Up	TSPY like 1(predicted) OS=Sus scrofa OX=9823 GN=TSPYL1 PE=3 SV=3	TSPYL1
F1S0N2	1020	K	1.598	0.031335	Up	ATP-citrate synthase OS=Sus scrofa OX=9823 GN=ACLY PE=1 SV=3	ACLY
F1S1V1	169	K	1.578	0.0446417	Up	Lupus La protein OS=Sus scrofa OX=9823 GN=SSB PE=1 SV=3	SSB
Q29228	249	K	1.513	0.0208796	Up	4-trimethylaminobutyraldehyde dehydrogenase OS=Sus scrofa OX=9823 GN=ALDH9A1 PE=2 SV=2	ALDH9A1
F1S2F6	64	K	1.545	0.0123859	Up	Voltage-dependent anion-selective channel protein 2 OS=Sus scrofa OX=9823 GN=VDAC2 PE=3 SV=3	VDAC2
F1S2F6	45	K	2.206	0.00193217	Up	Voltage-dependent anion-selective channel protein 2 OS=Sus scrofa OX=9823 GN=VDAC2 PE=3 SV=3	VDAC2
F1S2J9	263	K	1.917	0.0178249	Up	Ectoderm-neural cortex protein 1 OS=Sus scrofa OX=9823 GN=ENC1 PE=4 SV=3	ENC1
F1S409	941	K	2.819	0.0347371	Up	SEC23 interacting protein OS=Sus scrofa OX=9823 GN=SEC23IP PE=1 SV=4	SEC23IP
F1S420	95	K	2.647	0.00326818	Up	Heterogeneous nuclear ribonucleoprotein A/B isoform b OS=Sus scrofa OX=9823 GN=HNRNPAB PE=1 SV=3	HNRNPAB
F1S431	663	K	3.944	0.00432909	Up	Alanine--tRNA ligase OS=Sus scrofa OX=9823 GN=AARS1 PE=1 SV=4	AARS1
F1S431	676	K	4.938	0.0038971	Up	Alanine--tRNA ligase OS=Sus scrofa OX=9823 GN=AARS1 PE=1 SV=4	AARS1
F1S431	640	K	2.917	0.00250732	Up	Alanine--tRNA ligase OS=Sus scrofa OX=9823 GN=AARS1 PE=1 SV=4	AARS1
F1S431	761	K	4.702	0.000289697	Up	Alanine--tRNA ligase OS=Sus scrofa OX=9823 GN=AARS1 PE=1 SV=4	AARS1
F1S431	771	K	5.636	0.00116448	Up	Alanine--tRNA ligase OS=Sus scrofa OX=9823 GN=AARS1 PE=1 SV=4	AARS1
F1S431	558	K	2.015	0.0270162	Up	Alanine--tRNA ligase OS=Sus scrofa OX=9823 GN=AARS1 PE=1 SV=4	AARS1
F1S4X6	524	K	1.908	0.00425567	Up	Transient receptor potential cation channel subfamily C member 4 associated protein OS=Sus scrofa OX=9823 GN=TRPC4AP PE=4 SV=4	TRPC4AP
F1S4X6	719	K	1.851	0.0101528	Up	Transient receptor potential cation channel subfamily C member 4 associated protein OS=Sus scrofa OX=9823 GN=TRPC4AP PE=4 SV=4	TRPC4AP
F1S4X6	472	K	2.428	0.0181692	Up	Transient receptor potential cation channel subfamily C member 4 associated protein OS=Sus scrofa OX=9823 GN=TRPC4AP PE=4 SV=4	TRPC4AP
F1S567	534	K	1.603	0.0488841	Up	Vascular cell adhesion molecule 1 OS=Sus scrofa OX=9823 GN=VCAM1 PE=1 SV=2	VCAM1
F1S5B2	125	K	1.63	0.0290715	Up	Ubiquitin conjugating enzyme E2 T OS=Sus scrofa OX=9823 GN=UBE2T PE=3 SV=2	UBE2T
F1S7K5	552	K	1.529	0.0400156	Up	HDGF like 2 OS=Sus scrofa OX=9823 GN=HDGFL2 PE=3 SV=2	HDGFL2
F1S8X7	354	K	1.539	0.0231561	Up	Phosphatidylinositol 4-kinase type 2 OS=Sus scrofa OX=9823 GN=PI4K2A PE=1 SV=1	PI4K2A
F1SB42	143	K	1.533	0.0226778	Up	Ezrin OS=Sus scrofa OX=9823 GN=EZR PE=1 SV=3	EZR
F1SB90	248	K	3.363	0.00071978	Up	G protein subunit alpha i1 OS=Sus scrofa OX=9823 GN=GNAI1 PE=1 SV=3	GNAI1
F1SC78	119	K	1.648	0.0442346	Up	Ubiquitin conjugating enzyme E2 C OS=Sus scrofa OX=9823 GN=UBE2C PE=3 SV=1	UBE2C
F1SD59	491	K	2.162	0.0410891	Up	Interleukin 27 receptor subunit alpha OS=Sus scrofa OX=9823 GN=IL27RA PE=4 SV=2	IL27RA
F1SE73	66	K	1.653	0.0119548	Up	DnaJ homolog subfamily A member 1 isoform 1 OS=Sus scrofa OX=9823 GN=DNAJA1 PE=1 SV=1	DNAJA1
F1SGC5	18	K	2.486	0.0388819	Up	Ubiquitin carboxyl-terminal hydrolase OS=Sus scrofa OX=9823 GN=USP13 PE=3 SV=3	USP13
F1SKR8	88	K	1.561	0.0297186	Up	MARVEL domain containing 2 OS=Sus scrofa OX=9823 GN=MARVELD2 PE=4 SV=3	MARVELD2
F1SQN1	143	K	1.787	0.0044178	Up	T-complex protein 1 subunit delta OS=Sus scrofa OX=9823 GN=CCT4 PE=1 SV=1	CCT4
F1SR90	77	K	1.935	0.0401609	Up	Selenoprotein S OS=Sus scrofa OX=9823 GN=SELENOS PE=2 SV=2	SELENOS
F1ST72	10	K	1.532	0.0271119	Up	Mitochondrial import receptor subunit TOM5 OS=Sus scrofa OX=9823 GN=TOMM5 PE=4 SV=4	TOMM5
F1SUF2	188	K	1.756	0.00476325	Up	Hexokinase OS=Sus scrofa OX=9823 GN=HK1 PE=1 SV=4	HK1
F1SUF2	511	K	1.514	0.000670744	Up	Hexokinase OS=Sus scrofa OX=9823 GN=HK1 PE=1 SV=4	HK1
F1SUF2	625	K	2.355	0.0177137	Up	Hexokinase OS=Sus scrofa OX=9823 GN=HK1 PE=1 SV=4	HK1
F1SUF2	334	K	1.576	0.0267717	Up	Hexokinase OS=Sus scrofa OX=9823 GN=HK1 PE=1 SV=4	HK1
F1SUF2	419	K	1.636	0.0264518	Up	Hexokinase OS=Sus scrofa OX=9823 GN=HK1 PE=1 SV=4	HK1
F2Z4Z8	23	K	1.908	0.00921388	Up	G protein subunit beta 2 OS=Sus scrofa OX=9823 GN=GNB2 PE=1 SV=3	GNB2
F2Z546	240	K	1.575	0.0307804	Up	60S ribosomal protein L19 OS=Sus scrofa OX=9823 GN=RPL19 PE=1 SV=4	RPL19
F2Z561	50	K	1.677	0.0229628	Up	Neurocalcin delta OS=Sus scrofa OX=9823 GN=NCALD PE=1 SV=1	NCALD
F2Z5C1	108	K	2.667	0.00751263	Up	Annexin OS=Sus scrofa OX=9823 GN=ANXA5 PE=1 SV=4	ANXA5
F2Z5J1	430	K	1.668	0.00843055	Up	26S protease regulatory subunit 4 OS=Sus scrofa OX=9823 GN=PSMC1 PE=1 SV=1	PSMC1
F2Z5J1	420	K	1.917	0.00501367	Up	26S protease regulatory subunit 4 OS=Sus scrofa OX=9823 GN=PSMC1 PE=1 SV=1	PSMC1
F2Z5J5	12	K	1.646	0.00828725	Up	Enhancer of rudimentary homolog OS=Sus scrofa OX=9823 GN=ERH PE=1 SV=1	ERH
F2Z5J9	132	K	1.608	0.0418359	Up	Putative rab subfamily protein of small gtpase (Fragment)(predicted) OS=Sus scrofa OX=9823 GN=RAB11B PE=1 SV=2	RAB11B
F2Z5Q5	299	K	1.585	0.00529108	Up	Ras-related GTP-binding protein OS=Sus scrofa OX=9823 GN=RRAGA PE=3 SV=3	RRAGA
I3L773	385	K	2.348	0.00488772	Up	Deubiquitinating enzyme A OS=Sus scrofa OX=9823 GN=OTUD5 PE=3 SV=3	OTUD5
I3L7W9	229	K	3.94	0.0240591	Up	Transmembrane protein 119(predicted) OS=Sus scrofa OX=9823 PE=1 SV=3	--
I3L9V2	362	K	1.808	0.0281637	Up	Synaptic vesicle membrane protein VAT-1 homolog OS=Sus scrofa OX=9823 GN=VAT1 PE=1 SV=1	VAT1
I3LD72	124	K	2.201	0.0132108	Up	EH domain containing 2 OS=Sus scrofa OX=9823 GN=EHD2 PE=1 SV=1	EHD2
I3LDH3	490	K	1.689	0.0352426	Up	Poly [ADP-ribose] polymerase OS=Sus scrofa OX=9823 GN=PARP1 PE=1 SV=3	PARP1
I3LDH3	425	K	3.026	0.00110488	Up	Poly [ADP-ribose] polymerase OS=Sus scrofa OX=9823 GN=PARP1 PE=1 SV=3	PARP1
I3LEI8	73	K	2.377	0.0400655	Up	1,2-dihydroxy-3-keto-5-methylthiopentene dioxygenase OS=Sus scrofa OX=9823 GN=ADI1 PE=1 SV=1	ADI1
I3LEI8	80	K	3.691	0.000205266	Up	1,2-dihydroxy-3-keto-5-methylthiopentene dioxygenase OS=Sus scrofa OX=9823 GN=ADI1 PE=1 SV=1	ADI1
I3LEI8	82	K	4.194	1.7185e-05	Up	1,2-dihydroxy-3-keto-5-methylthiopentene dioxygenase OS=Sus scrofa OX=9823 GN=ADI1 PE=1 SV=1	ADI1
I3LEI8	121	K	3.094	0.0153634	Up	1,2-dihydroxy-3-keto-5-methylthiopentene dioxygenase OS=Sus scrofa OX=9823 GN=ADI1 PE=1 SV=1	ADI1
I3LEI8	45	K	4.065	0.012963	Up	1,2-dihydroxy-3-keto-5-methylthiopentene dioxygenase OS=Sus scrofa OX=9823 GN=ADI1 PE=1 SV=1	ADI1
I3LEI8	54	K	2.746	0.030174	Up	1,2-dihydroxy-3-keto-5-methylthiopentene dioxygenase OS=Sus scrofa OX=9823 GN=ADI1 PE=1 SV=1	ADI1
I3LFV4	222	K	1.762	0.00757472	Up	Y-box binding protein 1 OS=Sus scrofa OX=9823 GN=YBX1 PE=1 SV=3	YBX1
I3LFV4	255	K	2.087	0.00848005	Up	Y-box binding protein 1 OS=Sus scrofa OX=9823 GN=YBX1 PE=1 SV=3	YBX1
I3LFV4	203	K	1.77	0.00226964	Up	Y-box binding protein 1 OS=Sus scrofa OX=9823 GN=YBX1 PE=1 SV=3	YBX1
I3LGX9	445	K	1.55	0.00937489	Up	Hexosyltransferase OS=Sus scrofa OX=9823 GN=CHPF PE=3 SV=2	CHPF
I3LV99	442	K	1.688	0.0277022	Up	Myosin heavy chain 14 OS=Sus scrofa OX=9823 GN=MYH14 PE=1 SV=2	MYH14
I3LT09	140	K	2.204	0.00149609	Up	BTB domain-containing protein OS=Sus scrofa OX=9823 GN=KLHL7 PE=4 SV=3	KLHL7
I3LQ79	169	K	1.565	0.0187294	Up	Major vault protein OS=Sus scrofa OX=9823 GN=MVP PE=1 SV=2	MVP
I3LQ79	322	K	2.138	0.00607332	Up	Major vault protein OS=Sus scrofa OX=9823 GN=MVP PE=1 SV=2	MVP
I3LQI9	456	K	1.629	0.00501172	Up	Rap1 GTPase-GDP dissociation stimulator 1 OS=Sus scrofa OX=9823 GN=RAP1GDS1 PE=1 SV=3	RAP1GDS1
I3LRW3	258	K	1.541	0.0394573	Up	TMEM189_B_dmain domain-containing protein OS=Sus scrofa OX=9823 GN=TMEM189 PE=3 SV=1	TMEM189
K7GKH7	120	K	2.162	0.00401708	Up	Amine oxidase OS=Sus scrofa OX=9823 GN=MAOB PE=1 SV=2	MAOB
K7GKN2	249	K	1.531	0.0114802	Up	Interferon-induced GTP-binding protein Mx1 OS=Sus scrofa OX=9823 GN=MX1 PE=1 SV=3	MX1
P19620	28	K	1.509	0.0280956	Up	Annexin A2 OS=Sus scrofa OX=9823 GN=ANXA2 PE=1 SV=4	ANXA2
K7GND3	187	K	1.794	0.00191667	Up	RNA helicase OS=Sus scrofa OX=9823 GN=DHX9 PE=1 SV=2	DHX9
K7GND3	189	K	1.555	0.00690808	Up	RNA helicase OS=Sus scrofa OX=9823 GN=DHX9 PE=1 SV=2	DHX9
K7GRA7	273	K	2.305	0.0167897	Up	3'-phosphoadenosine-5'-phosphosulfate synthase OS=Sus scrofa OX=9823 GN=PAPSS2 PE=1 SV=2	PAPSS2
Q29024	131	K	1.871	0.0044851	Up	Spliceosome RNA helicase DDX39B OS=Sus scrofa OX=9823 GN=DDX39B PE=3 SV=2	DDX39B
Q29024	268	K	1.851	0.00293356	Up	Spliceosome RNA helicase DDX39B OS=Sus scrofa OX=9823 GN=DDX39B PE=3 SV=2	DDX39B
K7N7E5	435	K	2.846	0.025132	Up	Fatty acid desaturase 1 OS=Sus scrofa OX=9823 GN=FADS1 PE=3 SV=3	FADS1
M3VH65	408	K	1.737	0.0483952	Up	Mitochondrial mitofusin 1 OS=Sus scrofa OX=9823 GN=MFN1 PE=2 SV=1	MFN1
M3VH65	447	K	1.701	0.0183147	Up	Mitochondrial mitofusin 1 OS=Sus scrofa OX=9823 GN=MFN1 PE=2 SV=1	MFN1
O46420	141	K	1.768	0.036032	Up	Lanosterol 14-alpha demethylase OS=Sus scrofa OX=9823 GN=CYP51A1 PE=2 SV=1	CYP51A1
P00339	59	K	1.724	0.0107345	Up	L-lactate dehydrogenase A chain OS=Sus scrofa OX=9823 GN=LDHA PE=1 SV=3	LDHA
P62936	125	K	1.683	0.035306	Up	Peptidyl-prolyl cis-trans isomerase A OS=Sus scrofa OX=9823 GN=PPIA PE=1 SV=2	PPIA
P62936	28	K	1.668	0.0383849	Up	Peptidyl-prolyl cis-trans isomerase A OS=Sus scrofa OX=9823 GN=PPIA PE=1 SV=2	PPIA
P67776	21	K	1.542	0.0032068	Up	Serine/threonine-protein phosphatase 2A catalytic subunit alpha isoform OS=Sus scrofa OX=9823 GN=PPP2CA PE=2 SV=1	PPP2CA
P84024	13	K	1.687	0.0389472	Up	Mothers against decapentaplegic homolog 3 OS=Sus scrofa OX=9823 GN=SMAD3 PE=2 SV=1	SMAD3
Q007T2	153	K	1.536	0.0209959	Up	Cell division control protein 42 homolog OS=Sus scrofa OX=9823 GN=CDC42 PE=2 SV=2	CDC42
Q007T5	7	K	1.834	0.0192363	Up	ADP-ribosylation factor 6 OS=Sus scrofa OX=9823 GN=ARF6 PE=2 SV=1	ARF6
Q29380	53	K	1.728	0.0381425	Up	Voltage-dependent anion-selective channel protein 3 OS=Sus scrofa OX=9823 GN=VDAC3 PE=2 SV=2	VDAC3
Q2YGT9	258	K	2.322	0.0119826	Up	60S ribosomal protein L6 OS=Sus scrofa OX=9823 GN=RPL6 PE=1 SV=3	RPL6
Q52NJ6	35	K	2.409	0.000410084	Up	Ras-related protein Rab-14 OS=Sus scrofa OX=9823 GN=RAB14 PE=2 SV=3	RAB14
Q6J1I8	126	K	1.892	0.0465967	Up	E3 ubiquitin-protein ligase RNF114 OS=Sus scrofa OX=9823 GN=RNF114 PE=1 SV=1	RNF114
Q864V5	161	K	1.692	0.0291541	Up	FUN14 domain-containing protein 2 OS=Sus scrofa OX=9823 GN=FUNDC2 PE=2 SV=1	FUNDC2
Q9MZ16	266	K	2.21	0.0256905	Up	Voltage-dependent anion-selective channel protein 1 OS=Sus scrofa OX=9823 GN=VDAC1 PE=2 SV=3	VDAC1
Q9MZ16	53	K	1.718	0.02544	Up	Voltage-dependent anion-selective channel protein 1 OS=Sus scrofa OX=9823 GN=VDAC1 PE=2 SV=3	VDAC1
