# Supplementary material for: Deubiquitinase UCHL1 regulates estradiol synthesis by stabilizing voltage-dependent anion channel 2
Source: J Biol Chem. 2023 Oct 4;299(11):105316. doi: 10.1016/j.jbc.2023.105316 (PMC10656229; doi:10.1016/j.jbc.2023.105316)
Supplement: Supplementary Data 2 [file mmc3.csv]

Protein Group	Protein ID	Accession	-10lgP	Coverage (%)	Coverage (%) Sample 1	Area Sample 1	#Peptides	#Unique	#Spec Sample 1	PTM	Avg. Mass	Description	Gene name
5	36	tr|I3LDS3|I3LDS3_PIG	233.59	31	31	9.82E+05	62	3	188	Oxidation (M); Deamidation (NQ)	58069	Keratin 10 OS=Sus scrofa OX=9823 GN=KRT10 PE=1 SV=3	KRT10
32	64	tr|F1RW75|F1RW75_PIG	231.97	19	19	2.53E+07	75	74	93	Carbamidomethylation; Oxidation (M); Deamidation (NQ)	331618	Desmoplakin OS=Sus scrofa OX=9823 GN=DSP PE=1 SV=3	DSP
31	38	tr|A0A5G2QSE8|A0A5G2QSE8_PIG	228	29	29	2.47E+04	45	1	96	Carbamidomethylation; Oxidation (M); Deamidation (NQ)	65138	Keratin 3 OS=Sus scrofa OX=9823 GN=KRT3 PE=1 SV=1	KRT3
26	65	tr|A0A287BHY5|A0A287BHY5_PIG	224.63	29	29	3.28E+05	48	3	102	Carbamidomethylation; Acetylation (Protein N-term); Oxidation (M); Deamidation (NQ)	65663	Keratin 2 OS=Sus scrofa OX=9823 GN=KRT2 PE=1 SV=1	KRT2
35	50	tr|A0A5G2QXD3|A0A5G2QXD3_PIG	210.71	37	37	5.43E+04	33	1	83	Carbamidomethylation; Oxidation (M); Deamidation (NQ)	45802	IF rod domain-containing protein OS=Sus scrofa OX=9823 GN=LOC100515166 PE=1 SV=1	LOC100515166
66	19	sp|Q8WNW3|PLAK_PIG	204.49	30	30	1.58E+07	24	24	36	Carbamidomethylation; Oxidation (M)	81850	Junction plakoglobin OS=Sus scrofa OX=9823 GN=Jup PE=2 SV=1	Jup
57	48	tr|A0A5G2QI29|A0A5G2QI29_PIG	198.58	30	30	7.40E+05	32	2	57	Carbamidomethylation; Oxidation (M); Deamidation (NQ)	56316	Keratin 4 OS=Sus scrofa OX=9823 GN=KRT4 PE=1 SV=1	KRT4
71	44	sp|Q6QAQ1|ACTB_PIG	197.15	43	43	3.68E+06	24	6	37	Carbamidomethylation; Acetylation (Protein N-term); Oxidation (M); Deamidation (NQ)	41737	Actin cytoplasmic 1 OS=Sus scrofa OX=9823 GN=ACTB PE=1 SV=2	ACTB
40	96	tr|A0A287BH52|A0A287BH52_PIG	189.08	28	28	5.39E+04	36	1	72	Carbamidomethylation; Oxidation (M); Deamidation (NQ)	60500	IF rod domain-containing protein OS=Sus scrofa OX=9823 GN=KRT5 PE=1 SV=1	KRT5
42	121	tr|A0A287BEI1|A0A287BEI1_PIG	181.08	16	16	1.18E+05	28	1	75	Carbamidomethylation; Oxidation (M); Deamidation (NQ)	63138	Keratin 77 OS=Sus scrofa OX=9823 GN=KRT77 PE=3 SV=2	KRT77
80	80	tr|A0A287AVS8|A0A287AVS8_PIG	176.71	34	34	7.76E+04	19	1	30	Oxidation (M)	39903	Actin alpha 2 smooth muscle OS=Sus scrofa OX=9823 GN=ACTA2 PE=3 SV=2	ACTA2
80	81	tr|A0A5G2R0X5|A0A5G2R0X5_PIG	176.71	34	34	7.76E+04	19	1	30	Oxidation (M)	40188	Actin gamma 2 smooth muscle OS=Sus scrofa OX=9823 GN=ACTG2 PE=3 SV=1	ACTG2
80	82	tr|A0A5G2QKZ4|A0A5G2QKZ4_PIG	176.71	34	34	7.76E+04	19	1	30	Oxidation (M)	40330	Actin alpha cardiac muscle 1 OS=Sus scrofa OX=9823 GN=ACTC1 PE=3 SV=1	ACTC1
80	85	sp|P68137|ACTS_PIG	176.71	32	32	7.76E+04	19	1	30	Oxidation (M)	42051	Actin alpha skeletal muscle OS=Sus scrofa OX=9823 GN=ACTA1 PE=1 SV=1	ACTA1
50	143	tr|A0A287B7K6|A0A287B7K6_PIG	171.19	15	15	5.49E+04	25	1	66	Deamidation (NQ)	62608	Keratin 78 OS=Sus scrofa OX=9823 GN=KRT78 PE=1 SV=1	KRT78
89	211	tr|A0A287BLD2|A0A287BLD2_PIG	168.66	5	5	1.74E+07	11	11	19	Oxidation (M)	138053	Collagen type I alpha 1 chain OS=Sus scrofa OX=9823 GN=COL1A1 PE=1 SV=1	COL1A1
38	132	tr|A0A287B5W2|A0A287B5W2_PIG	166.97	39	39	2.26E+09	23	23	83	Carbamidomethylation; Deamidation (NQ)	25895	Trypsinogen isoform X1 OS=Sus scrofa OX=9823 GN=LOC100302368 PE=4 SV=1	LOC100302368
98	68	tr|I3LGN8|I3LGN8_PIG	162.32	18	18	2.89E+06	13	13	14	Carbamidomethylation; Oxidation (M)	80688	Plakophilin 1 OS=Sus scrofa OX=9823 GN=PKP1 PE=1 SV=2	PKP1
85	110	tr|F1S073|F1S073_PIG	159.49	35	35	4.83E+06	15	15	20	Carbamidomethylation; Acetylation (Protein N-term); Oxidation (M); Deamidation (NQ)	34770	Annexin OS=Sus scrofa OX=9823 GN=ANXA2 PE=1 SV=3	ANXA2
95	135	sp|Q3BDI7|DSG1_PIG	157.96	9	9	5.62E+06	11	11	16	Carbamidomethylation; Oxidation (M); Deamidation (NQ)	113318	Desmoglein-1 OS=Sus scrofa OX=9823 GN=DSG1 PE=2 SV=1	DSG1
106	142	tr|A0A288CG57|A0A288CG57_PIG	142.6	20	20	3.37E+06	11	11	12		49071	Elongation factor 1-alpha OS=Sus scrofa OX=9823 GN=EEF1A1 PE=1 SV=2	EEF1A1
83	238	tr|A0A5G2QQK2|A0A5G2QQK2_PIG	140.33	13	13	4.67E+04	16	1	27	Carbamidomethylation; Oxidation (M)	51465	IF rod domain-containing protein OS=Sus scrofa OX=9823 GN=KRT72 PE=3 SV=1	KRT72
99	147	tr|F2Z558|F2Z558_PIG	139.48	31	31	1.13E+06	9	5	15	Acetylation (Protein N-term); Oxidation (M)	29279	Tyrosine 3-monooxygenase/tryptophan 5-monooxygenase activation protein zeta OS=Sus scrofa OX=9823 GN=YWHAZ PE=1 SV=4	YWHAZ
110	128	tr|A0A286ZWK2|A0A286ZWK2_PIG	134.11	16	16	1.25E+06	11	7	11	Oxidation (M)	74489	Uncharacterized protein OS=Sus scrofa OX=9823 GN=HSPA8 PE=1 SV=1	HSPA8
108	137	tr|A0A287BIL8|A0A287BIL8_PIG	134.1	16	16	1.13E+06	11	10	13	Deamidation (NQ)	73009	78 kDa glucose-regulated protein OS=Sus scrofa OX=9823 GN=HSPA5 PE=1 SV=2	HSPA5
60	208	tr|F1RXF9|F1RXF9_PIG	131.27	14	14	5.89E+04	13	1	48	Oxidation (M); Deamidation (NQ)	49460	Keratin 25 OS=Sus scrofa OX=9823 GN=KRT25 PE=4 SV=1	KRT25
120	158	tr|A0A5G2QML3|A0A5G2QML3_PIG	128.3	24	24	2.21E+06	8	6	10	Acetylation (Protein N-term)	33484	Histone H2B OS=Sus scrofa OX=9823 GN=H1-3 PE=1 SV=1	H1-3
119	262	tr|A7U5U2|A7U5U2_PIG	122.49	21	21	3.45E+06	6	6	12		25762	Ubiquitin B OS=Sus scrofa OX=9823 GN=UBB PE=2 SV=1	UBB
119	263	tr|F1S911|F1S911_PIG	122.49	15	15	3.45E+06	6	6	12		34427	60S ribosomal protein L40 OS=Sus scrofa OX=9823 GN=KXD1 PE=1 SV=2	KXD1
119	266	tr|A0A2C9F3G2|A0A2C9F3G2_PIG	122.49	6	6	3.45E+06	6	6	12		94180	Polyubiquitin-C OS=Sus scrofa OX=9823 GN=UBC PE=4 SV=2	UBC
119	267	tr|A0A287AZA7|A0A287AZA7_PIG	122.49	23	23	3.45E+06	6	6	12		22822	40S ribosomal protein S27a OS=Sus scrofa OX=9823 GN=RPS27A PE=1 SV=2	RPS27A
113	173	tr|A0A287A217|A0A287A217_PIG	117.86	19	19	7.55E+04	9	2	9	Carbamidomethylation; Oxidation (M)	60952	Tubulin beta 4B class IVb OS=Sus scrofa OX=9823 GN=TUBB4B PE=1 SV=2	TUBB4B
74	248	tr|I3L6B5|I3L6B5_PIG	117.49	8	8	1.17E+05	11	1	32	Oxidation (M); Deamidation (NQ)	56199	Keratin 24 OS=Sus scrofa OX=9823 GN=KRT24 PE=1 SV=2	KRT24
109	178	tr|A0A480NRZ3|A0A480NRZ3_PIG	117.47	15	15	4.45E+05	11	11	13		77992	Lamin isoform A OS=Sus scrofa OX=9823 GN=LMNA PE=1 SV=1	LMNA
122	210	tr|F1SGS9|F1SGS9_PIG	115.31	13	13	2.09E+06	8	8	8		62582	Catalase OS=Sus scrofa OX=9823 GN=CAT PE=1 SV=3	CAT
102	162	tr|A0A5G2QE62|A0A5G2QE62_PIG	113.11	19	19	4.38E+05	11	5	15	Deamidation (NQ)	50187	Vimentin OS=Sus scrofa OX=9823 GN=VIM PE=1 SV=1	VIM
88	203	tr|F1SGI2|F1SGI2_PIG	112.02	9	9	1.26E+05	10	1	21	Oxidation (M); Deamidation (NQ)	63809	Keratin 84 OS=Sus scrofa OX=9823 GN=KRT84 PE=1 SV=3	KRT84
134	323	sp|P19619|ANXA1_PIG	111.81	10	10	3.08E+06	6	6	6		38759	Annexin A1 OS=Sus scrofa OX=9823 GN=ANXA1 PE=1 SV=3	ANXA1
111	174	tr|F1S3U9|F1S3U9_PIG	110.47	31	31	1.47E+06	7	7	9	Oxidation (M)	22249	Peroxiredoxin-1 OS=Sus scrofa OX=9823 GN=PRDX1 PE=1 SV=3	PRDX1
133	260	tr|A0A287B785|A0A287B785_PIG	109.74	5	5	7.84E+05	6	6	7	Carbamidomethylation	133624	Multifunctional fusion protein OS=Sus scrofa OX=9823 GN=PKM PE=1 SV=1	PKM
129	234	tr|A0A5G2R717|A0A5G2R717_PIG	107.36	11	11	1.99E+05	7	3	7	Deamidation (NQ)	71043	Heat shock 70 kDa protein 6 OS=Sus scrofa OX=9823 GN=HSPA6 PE=3 SV=1	HSPA6
129	237	sp|Q6S4N2|HS71B_PIG	107.36	9	9	1.74E+05	6	2	6		70098	Heat shock 70 kDa protein 1B OS=Sus scrofa OX=9823 GN=HSPA1B PE=2 SV=1	HSPA1B
125	221	tr|I3LK59|I3LK59_PIG	106.75	14	14	8.70E+05	6	6	8	Carbamidomethylation	47174	2-phospho-D-glycerate hydro-lyase OS=Sus scrofa OX=9823 GN=ENO1 PE=1 SV=3	ENO1
123	198	tr|A0A286ZYX8|A0A286ZYX8_PIG	105.98	24	24	9.59E+05	9	9	9	Carbamidomethylation	39818	Fructose-bisphosphate aldolase OS=Sus scrofa OX=9823 GN=ALDOA PE=1 SV=2	ALDOA
121	196	tr|F2Z5B2|F2Z5B2_PIG	103.84	23	23	0	9	1	9	Carbamidomethylation; Oxidation (M)	51268	Tubulin beta chain OS=Sus scrofa OX=9823 GN=TUBB PE=1 SV=2	TUBB
124	242	tr|A0A287A608|A0A287A608_PIG	103.45	3	3	1.32E+06	6	6	8	Oxidation (M)	235791	AHNAK nucleoprotein OS=Sus scrofa OX=9823 GN=AHNAK PE=1 SV=2	AHNAK
139	222	tr|K7GLF7|K7GLF7_PIG	100.31	6	6	1.27E+06	5	5	5		90879	Protein-glutamine gamma-glutamyltransferase K OS=Sus scrofa OX=9823 GN=TGM1 PE=3 SV=1	TGM1
150	343	tr|A0A288CFT0|A0A288CFT0_PIG	95.29	15	15	5.17E+05	4	4	4	Carbamidomethylation	30505	Triosephosphate isomerase OS=Sus scrofa OX=9823 GN=TPI1 PE=1 SV=1	TPI1
114	320	tr|A0A5G2QM17|A0A5G2QM17_PIG	93.93	16	16	3.55E+04	5	1	10	Oxidation (M)	27807	14-3-3 protein theta OS=Sus scrofa OX=9823 GN=YWHAQ PE=1 SV=1	YWHAQ
132	368	tr|F1SFA7|F1SFA7_PIG	92.18	3	3	2.27E+06	4	4	5		104442	Collagen type I alpha 2 chain OS=Sus scrofa OX=9823 GN=COL1A2 PE=1 SV=2	COL1A2
131	219	tr|A0A5G2RBX6|A0A5G2RBX6_PIG	91.39	7	7	1.95E+05	6	6	6		108794	Metavinculin OS=Sus scrofa OX=9823 GN=VCL PE=1 SV=1	VCL
116	279	tr|F1RK90|F1RK90_PIG	90.91	6	6	6.42E+05	13	13	13		221298	Periplakin OS=Sus scrofa OX=9823 GN=PPL PE=1 SV=4	PPL
149	417	tr|A0A286ZZB7|A0A286ZZB7_PIG	90.7	16	16	3.51E+04	3	1	3		21027	H1.4 linker histone cluster member OS=Sus scrofa OX=9823 GN=H1-4 PE=3 SV=2	H1-4
128	215	tr|I3LII3|I3LII3_PIG	90.64	9	9	6.20E+05	8	8	8	Carbamidomethylation; Deamidation (NQ)	95836	Eukaryotic translation elongation factor 2 OS=Sus scrofa OX=9823 GN=EEF2 PE=1 SV=3	EEF2
127	311	tr|A0A287A690|A0A287A690_PIG	88.86	16	16	2.18E+06	5	5	6	Deamidation (NQ)	25937	Peroxiredoxin-2 OS=Sus scrofa OX=9823 GN=PRDX2 PE=1 SV=1	PRDX2
151	356	tr|A0A5G2QZH5|A0A5G2QZH5_PIG	87.86	14	14	2.56E+05	4	4	4		27102	Uncharacterized protein OS=Sus scrofa OX=9823 GN=PSMA2 PE=1 SV=1	PSMA2
142	414	tr|A0A286ZX29|A0A286ZX29_PIG	87.22	9	9	1.55E+06	4	4	5	Acetylation (Protein N-term); Oxidation (M)	48307	Serpin family B member 12 OS=Sus scrofa OX=9823 GN=SERPINB12 PE=3 SV=2	SERPINB12
161	488	tr|F1RYI8|F1RYI8_PIG	86.82	1	1	1.23E+06	2	2	2		138619	Collagen alpha-1(III) chain preproprotein OS=Sus scrofa OX=9823 GN=COL3A1 PE=1 SV=2	COL3A1
93	305	tr|A0A5G2RBD3|A0A5G2RBD3_PIG	86.45	8	8	5.60E+08	8	4	25	Deamidation (NQ)	47418	Keratin 18 OS=Sus scrofa OX=9823 GN=KRT18 PE=1 SV=1	KRT18
145	403	tr|F1SAM0|F1SAM0_PIG	86.31	4	4	1.25E+06	4	3	4	Carbamidomethylation	99975	Desmocollin 1 OS=Sus scrofa OX=9823 GN=DSC1 PE=4 SV=2	DSC1
159	539	sp|P35323|SPRR1_PIG	81.91	16	16	4.54E+06	3	3	3	Carbamidomethylation	10724	Cornifin OS=Sus scrofa OX=9823 GN=SPRP PE=2 SV=1	SPRP
143	334	tr|A0A5G2QI19|A0A5G2QI19_PIG	80.28	13	13	4.71E+05	4	4	4		30224	Proteasome subunit alpha type OS=Sus scrofa OX=9823 GN=PSMA1 PE=1 SV=1	PSMA1
188	516	tr|F1SFV3|F1SFV3_PIG	78.75	32	32	3.89E+05	3	3	3	Carbamidomethylation	11444	Protein S100-A14 isoform X1 OS=Sus scrofa OX=9823 GN=S100A14 PE=1 SV=1	S100A14
158	380	tr|F1RFV5|F1RFV5_PIG	78.68	13	13	3.65E+05	3	3	3		25692	Proteasome subunit beta OS=Sus scrofa OX=9823 GN=PSMB6 PE=1 SV=2	PSMB6
138	370	tr|F1RN71|F1RN71_PIG	75.43	9	9	1.10E+06	6	6	8	Oxidation (M)	52447	Bleomycin hydrolase OS=Sus scrofa OX=9823 GN=BLMH PE=1 SV=4	BLMH
174	499	tr|A0A5G2QTK7|A0A5G2QTK7_PIG	74.35	9	9	2.30E+05	2	2	2		27902	Proteasome subunit alpha type OS=Sus scrofa OX=9823 GN=PRORP PE=1 SV=1	PRORP
182	725	tr|A0A5S6G3Y8|A0A5S6G3Y8_PIG	73.78	3	3	4.54E+05	2	2	3		40335	Heat shock 27 kDa protein OS=Sus scrofa OX=9823 GN=HSPB1 PE=3 SV=1	HSPB1
112	336	tr|F2Z4Z1|F2Z4Z1_PIG	73.6	15	15	1.52E+04	4	1	9		28303	Uncharacterized protein OS=Sus scrofa OX=9823 GN=YWHAG PE=1 SV=1	YWHAG
115	342	tr|A0A287BPX7|A0A287BPX7_PIG	73.29	15	15	3.73E+04	5	1	10	Oxidation (M)	30055	Tyrosine 3-monooxygenase/tryptophan 5-monooxygenase activation protein beta OS=Sus scrofa OX=9823 GN=YWHAB PE=1 SV=1	YWHAB
137	309	tr|A0A287BK26|A0A287BK26_PIG	73.21	11	11	7.89E+04	6	3	8	Oxidation (M)	76328	HATPase_c domain-containing protein OS=Sus scrofa OX=9823 GN=HSP90AB1 PE=1 SV=1	HSP90AB1
156	616	tr|A0A2C9F3A7|A0A2C9F3A7_PIG	72.42	17	17	2.95E+06	3	3	3		12178	Thioredoxin OS=Sus scrofa OX=9823 GN=TXN PE=3 SV=2	TXN
192	537	tr|K7GK75|K7GK75_PIG	71.77	13	13	8.70E+04	2	2	2	Acetylation (Protein N-term)	20017	Cofilin non-muscle isoform OS=Sus scrofa OX=9823 GN=CFL1 PE=1 SV=3	CFL1
105	344	sp|P00355|G3P_PIG	71.76	12	12	5.18E+06	5	5	12	Oxidation (M); Deamidation (NQ)	35836	Glyceraldehyde-3-phosphate dehydrogenase OS=Sus scrofa OX=9823 GN=GAPDH PE=1 SV=4	GAPDH
163	457	tr|A0A287AW81|A0A287AW81_PIG	70.84	1	1	7.03E+04	3	3	3		305993	Filamin A OS=Sus scrofa OX=9823 GN=FLNA PE=1 SV=2	FLNA
147	372	tr|F1SSL6|F1SSL6_PIG	70.68	15	15	2.18E+05	4	4	4	Oxidation (M)	28433	Proteasome subunit alpha type OS=Sus scrofa OX=9823 GN=PSMA3 PE=1 SV=1	PSMA3
130	348	sp|O02705|HS90A_PIG	70.04	11	11	3.83E+05	7	4	9	Oxidation (M); Deamidation (NQ)	84775	Heat shock protein HSP 90-alpha OS=Sus scrofa OX=9823 GN=HSP90AA1 PE=2 SV=3	HSP90AA1
177	503	tr|A0A5G2RB77|A0A5G2RB77_PIG	69.45	4	4	1.93E+05	2	2	2		49354	Tubulin alpha chain OS=Sus scrofa OX=9823 GN=LOC100127131 PE=1 SV=1	LOC100127131
177	505	sp|Q2XVP4|TBA1B_PIG	69.45	4	4	1.93E+05	2	2	2		50152	Tubulin alpha-1B chain OS=Sus scrofa OX=9823 GN=TUBA1B PE=1 SV=1	TUBA1B
177	506	tr|F2Z5T5|F2Z5T5_PIG	69.45	4	4	1.93E+05	2	2	2		50136	Tubulin alpha chain OS=Sus scrofa OX=9823 GN=TUBA1A PE=3 SV=3	TUBA1A
177	509	tr|F1RYV9|F1RYV9_PIG	69.45	4	4	1.93E+05	2	2	2		52747	Tubulin alpha chain OS=Sus scrofa OX=9823 GN=LOC100127131 PE=1 SV=4	LOC100127131
177	553	tr|A0A5G2QUU6|A0A5G2QUU6_PIG	69.45	4	4	1.93E+05	2	2	2		51539	Tubulin alpha chain OS=Sus scrofa OX=9823 GN=LOC100155138 PE=1 SV=1	LOC100155138
177	554	tr|I3LDR2|I3LDR2_PIG	69.45	4	4	1.93E+05	2	2	2		51816	Tubulin alpha chain OS=Sus scrofa OX=9823 GN=LOC100510930 PE=1 SV=3	LOC100510930
160	558	tr|A0A5G2QUQ6|A0A5G2QUQ6_PIG	68.5	8	8	3.00E+04	2	2	3		28502	40S ribosomal protein S3 OS=Sus scrofa OX=9823 GN=RPS3 PE=1 SV=1	RPS3
148	377	tr|A0A286ZI52|A0A286ZI52_PIG	68.02	12	12	7.90E+04	4	4	4		39477	Heterogeneous nuclear ribonucleoproteins A2/B1 OS=Sus scrofa OX=9823 GN=HNRNPA2B1 PE=1 SV=1	HNRNPA2B1
184	449	tr|A0A5G2R106|A0A5G2R106_PIG	67.72	4	4	2.60E+05	3	3	3		74669	Retinoid X receptor alpha OS=Sus scrofa OX=9823 GN=RXRA PE=3 SV=1	RXRA
175	500	tr|A0A5G2QV96|A0A5G2QV96_PIG	66.76	5	5	1.03E+06	2	2	2		37451	NCCRP1 F-box associated domain containing OS=Sus scrofa OX=9823 GN=NCCRP1 PE=4 SV=1	NCCRP1
154	406	tr|A0A5G2R5N9|A0A5G2R5N9_PIG	66.44	4	4	1.81E+05	3	3	3		75221	Beta-1 metal-binding globulin OS=Sus scrofa OX=9823 GN=TF PE=3 SV=1	TF
154	407	tr|A0A5G2QUQ4|A0A5G2QUQ4_PIG	66.44	4	4	1.81E+05	3	3	3		76534	Lactotransferrin OS=Sus scrofa OX=9823 GN=LTF PE=1 SV=1	LTF
187	493	tr|A0A5G2R9Y8|A0A5G2R9Y8_PIG	64.97	10	10	4.86E+05	2	2	2		21088	Gamma-glutamylcyclotransferase OS=Sus scrofa OX=9823 GN=GGCT PE=1 SV=1	GGCT
152	394	tr|A0A287AKM8|A0A287AKM8_PIG	64.64	5	5	1.31E+06	4	4	4	Carbamidomethylation	49097	Corneodesmosin OS=Sus scrofa OX=9823 GN=CDSN PE=4 SV=1	CDSN
157	730	sp|P00791|PEPA_PIG	64.14	2	2	3.91E+05	2	1	3		41262	Pepsin A OS=Sus scrofa OX=9823 GN=PGA PE=1 SV=3	PGA
153	400	tr|F1SQR7|F1SQR7_PIG	63.92	7	7	1.38E+05	4	4	4		72270	Histidine ammonia-lyase OS=Sus scrofa OX=9823 GN=HAL PE=1 SV=3	HAL
155	517	tr|F6PVY0|F6PVY0_PIG	63.8	7	7	6.59E+05	3	3	3		26019	Fatty acid binding protein 5 OS=Sus scrofa OX=9823 GN=FABP5 PE=1 SV=1	FABP5
135	422	tr|A0A286ZX26|A0A286ZX26_PIG	63.39	9	9	5.26E+05	4	3	6	Oxidation (M)	43925	Cathepsin D OS=Sus scrofa OX=9823 GN=CTSD PE=1 SV=2	CTSD
162	491	tr|I3LV99|I3LV99_PIG	63.36	1	1	1.13E+05	2	2	2		228961	Myosin heavy chain 14 OS=Sus scrofa OX=9823 GN=MYH14 PE=1 SV=2	MYH14
194	572	tr|I3L559|I3L559_PIG	63.24	4	4	2.01E+05	2	2	2		47627	Carboxypeptidase A4 isoform 1 preproprotein OS=Sus scrofa OX=9823 GN=CPA4 PE=3 SV=2	CPA4
136	428	tr|F1RXA6|F1RXA6_PIG	61.13	5	5	1.02E+06	3	3	5	Acetylation (Protein N-term); Oxidation (M)	49856	Gasdermin A OS=Sus scrofa OX=9823 GN=GSDMA PE=3 SV=3	GSDMA
193	567	sp|P60662|MYL6_PIG	60.38	15	15	1.41E+05	2	2	2		16930	Myosin light polypeptide 6 OS=Sus scrofa OX=9823 GN=MYL6 PE=1 SV=2	MYL6
193	568	tr|A0A5S6FSE5|A0A5S6FSE5_PIG	60.38	14	14	1.41E+05	2	2	2		17929	Uncharacterized protein OS=Sus scrofa OX=9823 GN=MYL6B PE=4 SV=1	MYL6B
232	704	tr|A0A287AGJ7|A0A287AGJ7_PIG	60.21	14	14	2.45E+05	2	2	2	Carbamidomethylation	15202	Lysozyme OS=Sus scrofa OX=9823 GN=LYZ PE=3 SV=2	LYZ
146	440	sp|Q71LE2|H33_PIG	59.96	25	25	2.13E+06	5	5	5		15328	Histone H3.3 OS=Sus scrofa OX=9823 GN=H3-3A PE=2 SV=3	H3-3A
146	441	tr|F1RVA0|F1RVA0_PIG	59.96	25	25	2.13E+06	5	5	5		15404	Histone H3 OS=Sus scrofa OX=9823 GN=HIST1H3E PE=2 SV=2	HIST1H3E
190	559	tr|F2Z5K2|F2Z5K2_PIG	58.39	10	10	2.28E+05	2	2	3	Oxidation (M)	25243	Proteasome subunit alpha type-5 OS=Sus scrofa OX=9823 GN=PSMA5 PE=1 SV=2	PSMA5
176	515	tr|F1RYY6|F1RYY6_PIG	57.88	6	6	1.44E+05	2	2	2		37418	Transaldolase OS=Sus scrofa OX=9823 GN=TALDO1 PE=1 SV=3	TALDO1
144	436	tr|A0A287B9H1|A0A287B9H1_PIG	56.49	1	1	2.00E+05	6	5	6	Oxidation (M)	607829	Plectin OS=Sus scrofa OX=9823 GN=PLEC PE=1 SV=1	PLEC
126	565	tr|A0A5G2QI44|A0A5G2QI44_PIG	54.47	19	19	7.18E+04	2	1	6	Acetylation (Protein N-term); Oxidation (M)	12735	14_3_3 domain-containing protein OS=Sus scrofa OX=9823 GN=CRK PE=1 SV=1	CRK
189	541	tr|I3LLY3|I3LLY3_PIG	54.23	2	2	1.87E+04	2	1	2		102322	Uncharacterized protein OS=Sus scrofa OX=9823 GN=ACTN1 PE=1 SV=1	ACTN1
195	590	tr|K7GNZ3|K7GNZ3_PIG	54.15	17	17	7.74E+04	2	2	2		24378	Uncharacterized protein OS=Sus scrofa OX=9823 GN=NACA PE=1 SV=2	NACA
168	563	tr|G9F6X8|G9F6X8_PIG	52.31	4	4	3.58E+04	2	2	2		56399	Protein disulfide-isomerase OS=Sus scrofa OX=9823 GN=P4HB PE=2 SV=1	P4HB
214	656	tr|F1SR05|F1SR05_PIG	51.44	8	8	1.95E+05	3	3	3	Carbamidomethylation	41416	L-lactate dehydrogenase OS=Sus scrofa OX=9823 GN=LDHB PE=3 SV=3	LDHB
214	662	tr|A0A286ZXT7|A0A286ZXT7_PIG	51.44	5	5	1.65E+05	2	2	2	Carbamidomethylation	48028	L-lactate dehydrogenase OS=Sus scrofa OX=9823 GN=LDHA PE=3 SV=1	LDHA
214	714	sp|Q9TSX5|LDHC_PIG	51.44	4	4	1.48E+05	1	1	1	Carbamidomethylation	36053	L-lactate dehydrogenase C chain OS=Sus scrofa OX=9823 GN=LDHC PE=2 SV=3	LDHC
180	653	tr|A0A5G2QR34|A0A5G2QR34_PIG	50.57	4	4	1.59E+04	2	2	3		53071	6-phosphogluconate dehydrogenase decarboxylating OS=Sus scrofa OX=9823 GN=PGD PE=1 SV=1	PGD
197	766	sp|Q6SEG5|UCHL1_PIG	49.44	5	5	1.22E+05	1	1	2		24859	Ubiquitin carboxyl-terminal hydrolase isozyme L1 OS=Sus scrofa OX=9823 GN=UCHL1 PE=2 SV=1	UCHL1
185	467	tr|F1S232|F1S232_PIG	48.3	4	4	1.59E+05	3	3	3		64727	4-trimethylaminobutyraldehyde dehydrogenase OS=Sus scrofa OX=9823 GN=ALDH9A1 PE=1 SV=3	ALDH9A1
252	767	tr|K7GNU8|K7GNU8_PIG	47.82	12	12	3.21E+04	1	1	1	Carbamidomethylation	11635	EF-hand domain-containing protein OS=Sus scrofa OX=9823 GN=LOC110260465 PE=4 SV=2	LOC110260465
252	768	tr|F1SFU5|F1SFU5_PIG	47.82	12	12	3.21E+04	1	1	1	Carbamidomethylation	11581	EF-hand domain-containing protein OS=Sus scrofa OX=9823 GN=S100A7 PE=4 SV=4	S100A7
165	465	tr|F6Q109|F6Q109_PIG	47.79	9	9	2.64E+05	4	4	5		42916	Glutamine synthetase OS=Sus scrofa OX=9823 GN=GLUL PE=1 SV=1	GLUL
253	771	tr|K7GLT8|K7GLT8_PIG	47.65	2	2	7.13E+04	1	1	1		60831	ATP synthase subunit beta OS=Sus scrofa OX=9823 GN=ATP5F1B PE=1 SV=2	ATP5F1B
178	531	tr|A0A287A874|A0A287A874_PIG	47.42	3	3	1.74E+05	3	3	3		78613	ATP synthase subunit alpha mitochondrial OS=Sus scrofa OX=9823 GN=ATP5F1A PE=1 SV=2	ATP5F1A
196	594	tr|A0A287AT18|A0A287AT18_PIG	47	8	8	7.29E+04	2	2	2		27867	Proteasome subunit alpha type OS=Sus scrofa OX=9823 GN=PSMA7 PE=1 SV=1	PSMA7
254	778	tr|F1SMZ6|F1SMZ6_PIG	46.94	14	14	3.50E+04	1	1	1		10960	10 kDa heat shock protein mitochondrial OS=Sus scrofa OX=9823 GN=HSPE1 PE=1 SV=1	HSPE1
233	726	sp|Q007T2|CDC42_PIG	46.58	5	5	1.16E+05	1	1	1	Carbamidomethylation	21259	Cell division control protein 42 homolog OS=Sus scrofa OX=9823 GN=CDC42 PE=2 SV=2	CDC42
233	779	tr|K9IWC9|K9IWC9_PIG	46.58	5	5	1.16E+05	1	1	1	Carbamidomethylation	22659	Ras homolog family member Q OS=Sus scrofa OX=9823 GN=RHOQ PE=1 SV=1	RHOQ
233	781	tr|I3L6G1|I3L6G1_PIG	46.58	4	4	1.16E+05	1	1	1	Carbamidomethylation	28160	Ras homolog family member U OS=Sus scrofa OX=9823 GN=RHOU PE=4 SV=2	RHOU
186	483	tr|A0A5S6GBZ7|A0A5S6GBZ7_PIG	45.19	4	4	1.48E+05	3	3	3		87872	Calcium-activated neutral proteinase 1 OS=Sus scrofa OX=9823 GN=CAPN1 PE=1 SV=1	CAPN1
203	544	tr|F1RP76|F1RP76_PIG	45.06	5	5	2.76E+05	3	3	3	Carbamidomethylation; Deamidation (NQ)	76697	Sciellin OS=Sus scrofa OX=9823 GN=SCEL PE=4 SV=3	SCEL
205	668	tr|F1SBS4|F1SBS4_PIG	43.82	1	1	5.00E+04	1	1	1		187034	C3-beta-c OS=Sus scrofa OX=9823 GN=C3 PE=1 SV=3	C3
255	788	tr|F1RPW9|F1RPW9_PIG	42.63	3	3	2.36E+04	1	1	1		49955	Elongation factor 1-gamma OS=Sus scrofa OX=9823 GN=EEF1G PE=4 SV=3	EEF1G
213	611	tr|F1RW07|F1RW07_PIG	42.47	1	1	8.22E+03	2	2	2		214471	Envoplakin OS=Sus scrofa OX=9823 GN=EVPL PE=1 SV=3	EVPL
220	673	tr|F1RTA3|F1RTA3_PIG	42.38	3	3	8.76E+04	1	1	1		40129	Folate gamma-glutamyl hydrolase OS=Sus scrofa OX=9823 GN=GGH PE=1 SV=2	GGH
179	613	tr|F1RHI8|F1RHI8_PIG	42.29	17	17	3.42E+05	3	3	3		15721	Cellular retinoic acid binding protein 2 OS=Sus scrofa OX=9823 GN=CRABP2 PE=1 SV=1	CRABP2
200	1024	tr|A0A5G2QR31|A0A5G2QR31_PIG	42.17	8	8	3.64E+05	2	2	2		14602	Protein S100 OS=Sus scrofa OX=9823 GN=S100A11 PE=1 SV=1	S100A11
218	602	tr|A0A287B0L6|A0A287B0L6_PIG	41.13	12	12	1.15E+06	2	2	2		13906	Histone H2A OS=Sus scrofa OX=9823 GN=H2AC12 PE=3 SV=1	H2AC12
218	603	tr|F2Z5L5|F2Z5L5_PIG	41.13	12	12	1.15E+06	2	2	2		13988	Histone H2A OS=Sus scrofa OX=9823 GN=H2AC20 PE=1 SV=1	H2AC20
218	604	tr|A0A287ANS6|A0A287ANS6_PIG	41.13	12	12	1.15E+06	2	2	2		14019	Histone H2A OS=Sus scrofa OX=9823 GN=H2AJ PE=3 SV=1	H2AJ
218	605	tr|A0A5G2RFB8|A0A5G2RFB8_PIG	41.13	12	12	1.15E+06	2	2	2		13963	Histone H2A OS=Sus scrofa OX=9823 PE=3 SV=1	---
218	606	tr|F2Z587|F2Z587_PIG	41.13	12	12	1.15E+06	2	2	2		14091	Histone H2A OS=Sus scrofa OX=9823 GN=H2AC17 PE=3 SV=2	H2AC17
218	607	tr|F1RPL1|F1RPL1_PIG	41.13	12	12	1.15E+06	2	2	2		14118	Histone H2A OS=Sus scrofa OX=9823 GN=LOC100154071 PE=3 SV=1	LOC100154071
218	608	tr|F2Z5L2|F2Z5L2_PIG	41.13	12	12	1.15E+06	2	2	2		14095	Histone H2A OS=Sus scrofa OX=9823 GN=H2AC18 PE=3 SV=1	H2AC18
218	609	tr|A0A287B959|A0A287B959_PIG	41.13	11	11	1.15E+06	2	2	2		15841	Histone H2A OS=Sus scrofa OX=9823 GN=H2AC6 PE=3 SV=1	H2AC6
218	610	tr|A0A5G2QQP3|A0A5G2QQP3_PIG	41.13	9	9	1.15E+06	2	2	2		19502	Histone H2A OS=Sus scrofa OX=9823 PE=3 SV=1	---
218	618	tr|A0A5G2QMX0|A0A5G2QMX0_PIG	41.13	11	11	1.15E+06	2	2	2		15129	Histone H2A OS=Sus scrofa OX=9823 GN=H2AX PE=1 SV=1	H2AX
218	636	tr|A0A5G2RBH4|A0A5G2RBH4_PIG	41.13	13	13	1.15E+06	2	2	2		12719	Histone H2A OS=Sus scrofa OX=9823 GN=H2AZ2 PE=3 SV=1	H2AZ2
218	638	tr|B1PEY3|B1PEY3_PIG	41.13	12	12	1.15E+06	2	2	2		13553	Histone H2A OS=Sus scrofa OX=9823 GN=H2A.Z PE=2 SV=1	H2A.Z
218	639	tr|A0A480JJE7|A0A480JJE7_PIG	41.13	12	12	1.15E+06	2	2	2		14135	Histone H2A OS=Sus scrofa OX=9823 GN=H2AC6 PE=3 SV=1	H2AC6
218	640	tr|A0A287BFK0|A0A287BFK0_PIG	41.13	12	12	1.15E+06	2	2	2		14121	Histone H2A OS=Sus scrofa OX=9823 GN=H2AW PE=3 SV=1	H2AW
218	641	tr|A0A5G2RMV0|A0A5G2RMV0_PIG	41.13	12	12	1.15E+06	2	2	2		14246	Histone H2A OS=Sus scrofa OX=9823 GN=H2AC1 PE=3 SV=1	H2AC1
218	643	tr|A0A5G2R9I5|A0A5G2R9I5_PIG	41.13	11	11	1.15E+06	2	2	2		15635	Histone H2A OS=Sus scrofa OX=9823 GN=H2AZ2 PE=3 SV=1	H2AZ2
218	729	tr|F2Z5L6|F2Z5L6_PIG	41.13	7	7	1.00E+06	1	1	1		13995	Histone H2A OS=Sus scrofa OX=9823 GN=H2AC21 PE=1 SV=1	H2AC21
256	793	tr|F1SN67|F1SN67_PIG	40.94	1	1	4.96E+04	1	1	1	Carbamidomethylation; Deamidation (NQ)	312424	Fibrillin-1 OS=Sus scrofa OX=9823 GN=FBN1 PE=1 SV=3	FBN1
166	469	tr|A0A5S8LD81|A0A5S8LD81_PIG	40.9	10	10	1.08E+06	4	4	5		36971	Arginase OS=Sus scrofa OX=9823 GN=ARG1 PE=1 SV=1	ARG1
167	479	tr|A0A287A7I2|A0A287A7I2_PIG	40.84	2	2	5.78E+04	3	2	3		130961	Actinin alpha 4 OS=Sus scrofa OX=9823 GN=ACTN4 PE=1 SV=1	ACTN4
257	799	tr|A0A286ZVF0|A0A286ZVF0_PIG	40.28	7	7	2.75E+04	1	1	1		19069	Uncharacterized protein OS=Sus scrofa OX=9823 PE=3 SV=2	---
257	801	tr|A0A287B250|A0A287B250_PIG	40.28	5	5	2.75E+04	1	1	1		27660	Chloride intracellular channel protein OS=Sus scrofa OX=9823 GN=CLIC1 PE=3 SV=1	CLIC1
258	803	tr|A0A286ZWS0|A0A286ZWS0_PIG	40.26	11	11	0	1	1	1		10454	SH3 domain-binding glutamic acid-rich-like protein OS=Sus scrofa OX=9823 GN=SH3BGRL3 PE=1 SV=1	SH3BGRL3
170	670	tr|F1SGI8|F1SGI8_PIG	40.08	3	3	0	3	1	3		56730	Keratin 82 OS=Sus scrofa OX=9823 GN=KRT82 PE=1 SV=3	KRT82
181	735	tr|A0A286ZUM8|A0A286ZUM8_PIG	39.04	1	1	2.16E+04	1	1	2		98280	15S Mg(2+)-ATPase p97 subunit OS=Sus scrofa OX=9823 GN=VCP PE=1 SV=1	VCP
181	741	tr|A0A480EEK4|A0A480EEK4_PIG	39.04	2	2	2.16E+04	1	1	2		60675	Katanin p60 ATPase-containing subunit A-like 2 OS=Sus scrofa OX=9823 GN=KATNAL2 PE=3 SV=1	KATNAL2
183	738	tr|A0A5G2QXX3|A0A5G2QXX3_PIG	38.97	2	2	0	1	1	2		81594	Sulfhydryl oxidase OS=Sus scrofa OX=9823 GN=QSOX1 PE=1 SV=1	QSOX1
259	820	sp|P80736|CPI2_PIG	37.42	23	23	1.09E+06	1	1	1		3925	Leukocyte cysteine proteinase inhibitor 2 (Fragment) OS=Sus scrofa OX=9823 PE=1 SV=1	---
259	823	sp|Q28987|CYTA8_PIG	37.42	8	8	1.09E+06	1	1	1		11713	Cystatin-A8 OS=Sus scrofa OX=9823 PE=3 SV=1	---
259	825	sp|Q28986|CYTA5_PIG	37.42	8	8	1.09E+06	1	1	1		11743	Cystatin-A5 OS=Sus scrofa OX=9823 PE=3 SV=1	---
259	826	sp|P35479|CPI1_PIG	37.42	8	8	1.09E+06	1	1	1		11767	Leukocyte cysteine proteinase inhibitor 1 OS=Sus scrofa OX=9823 PE=1 SV=1	---
259	827	tr|A0A286ZTM6|A0A286ZTM6_PIG	37.42	8	8	1.09E+06	1	1	1		11687	Cystatin domain-containing protein OS=Sus scrofa OX=9823 GN=CSTA PE=1 SV=1	CSTA
260	822	sp|P63246|RACK1_PIG	37.26	3	3	5.27E+04	1	1	1		35077	Receptor of activated protein C kinase 1 OS=Sus scrofa OX=9823 GN=RACK1 PE=1 SV=3	RACK1
234	742	tr|F1SMW8|F1SMW8_PIG	36.98	2	2	6.52E+05	1	1	1		45175	SERPIN domain-containing protein OS=Sus scrofa OX=9823 GN=SERPINB10 PE=3 SV=1	SERPINB10
198	830	tr|A0A286ZU00|A0A286ZU00_PIG	36.71	2	2	1.04E+04	1	1	2		60575	DEAD box protein 5 OS=Sus scrofa OX=9823 GN=DDX5 PE=3 SV=1	DDX5
198	831	tr|A0A286ZLI8|A0A286ZLI8_PIG	36.71	2	2	1.04E+04	1	1	2		64905	RNA helicase OS=Sus scrofa OX=9823 GN=DDX17 PE=1 SV=2	DDX17
261	842	sp|Q29201|RS16_PIG	36.71	5	5	8.53E+04	1	1	1		16445	40S ribosomal protein S16 OS=Sus scrofa OX=9823 GN=RPS16 PE=1 SV=4	RPS16
221	747	tr|A0A287AVF3|A0A287AVF3_PIG	36.15	3	3	2.88E+04	1	1	1		44714	2-phospho-D-glycerate hydro-lyase OS=Sus scrofa OX=9823 GN=ENO2 PE=1 SV=2	ENO2
236	852	tr|F1RX37|F1RX37_PIG	35.35	2	2	5.46E+04	1	1	1		60817	Fibrinogen beta chain OS=Sus scrofa OX=9823 GN=FGB PE=1 SV=3	FGB
262	853	tr|F1RL06|F1RL06_PIG	35.25	4	4	3.45E+05	1	1	1		22868	Ig-like domain-containing protein OS=Sus scrofa OX=9823 GN=LOC100523213 PE=1 SV=4	LOC100523213
262	856	tr|A0A286ZNH4|A0A286ZNH4_PIG	35.25	3	3	3.45E+05	1	1	1		26951	Uncharacterized protein OS=Sus scrofa OX=9823 PE=4 SV=1	---
262	857	tr|A0A287ARX1|A0A287ARX1_PIG	35.25	3	3	3.45E+05	1	1	1		32303	Uncharacterized protein OS=Sus scrofa OX=9823 PE=4 SV=1	---
262	858	tr|A0A287A1M4|A0A287A1M4_PIG	35.25	2	2	3.45E+05	1	1	1		33408	Uncharacterized protein OS=Sus scrofa OX=9823 PE=4 SV=2	---
262	859	tr|A0A287BP38|A0A287BP38_PIG	35.25	2	2	3.45E+05	1	1	1		39014	Uncharacterized protein OS=Sus scrofa OX=9823 PE=4 SV=1	---
229	629	tr|A0A286ZIE8|A0A286ZIE8_PIG	34.8	5	5	7.75E+04	2	2	2		33026	ADP/ATP translocase OS=Sus scrofa OX=9823 GN=SLC25A4 PE=1 SV=1	SLC25A4
229	630	tr|F2Z565|F2Z565_PIG	34.8	5	5	7.75E+04	2	2	2		32955	ADP/ATP translocase OS=Sus scrofa OX=9823 GN=SLC25A5 PE=1 SV=1	SLC25A5
229	631	sp|Q6QRN9|ADT3_PIG	34.8	5	5	7.75E+04	2	2	2		32910	ADP/ATP translocase 3 OS=Sus scrofa OX=9823 GN=SLC25A6 PE=2 SV=3	SLC25A6
229	632	tr|F1RRA6|F1RRA6_PIG	34.8	5	5	7.75E+04	2	2	2		35714	ADP/ATP translocase OS=Sus scrofa OX=9823 GN=SLC25A31 PE=3 SV=3	SLC25A31
263	873	sp|Q2YGT9|RL6_PIG	34.45	3	3	5.29E+04	1	1	1		32190	60S ribosomal protein L6 OS=Sus scrofa OX=9823 GN=RPL6 PE=1 SV=3	RPL6
264	880	tr|A0A287AEQ0|A0A287AEQ0_PIG	33.09	8	8	0	1	1	1	Acetylation (Protein N-term)	19876	Uncharacterized protein OS=Sus scrofa OX=9823 GN=PTMA PE=1 SV=1	PTMA
265	891	tr|A0A5K1U188|A0A5K1U188_PIG	32.89	3	3	2.49E+04	1	1	1		38503	F-actin-capping protein subunit beta OS=Sus scrofa OX=9823 GN=CAPZB PE=1 SV=1	CAPZB
237	835	tr|A0A288CG20|A0A288CG20_PIG	32.37	10	10	3.49E+04	1	1	1		9770	Uncharacterized protein OS=Sus scrofa OX=9823 PE=3 SV=1	---
237	839	tr|A0A5G2QR46|A0A5G2QR46_PIG	32.37	4	4	3.49E+04	1	1	1		23253	60S ribosomal protein L12 OS=Sus scrofa OX=9823 GN=RPL12 PE=1 SV=1	RPL12
237	893	tr|I3LBH4|I3LBH4_PIG	32.37	5	5	3.49E+04	1	1	1		17884	60S ribosomal protein L12 OS=Sus scrofa OX=9823 PE=3 SV=2	---
266	906	tr|F2Z4Y0|F2Z4Y0_PIG	31.83	4	4	2.34E+04	1	1	1		30750	Small nuclear ribonucleoprotein Sm D3 OS=Sus scrofa OX=9823 GN=SNRPD3 PE=1 SV=2	SNRPD3
204	486	tr|A0A5G2QAT3|A0A5G2QAT3_PIG	31.57	17	17	8.77E+04	3	3	3		22917	RAB10 member RAS oncogene family OS=Sus scrofa OX=9823 GN=RAB10 PE=1 SV=1	RAB10
204	645	tr|A0A5G2QWE8|A0A5G2QWE8_PIG	31.57	14	14	5.06E+04	2	2	2		17202	RAB35 member RAS oncogene family OS=Sus scrofa OX=9823 GN=RAB35 PE=1 SV=1	RAB35
204	646	tr|I3L6D2|I3L6D2_PIG	31.57	15	15	9.46E+04	3	3	3		22554	Ras-related protein Rab-1A OS=Sus scrofa OX=9823 GN=RAB1A PE=1 SV=3	RAB1A
204	647	tr|A0A287BPN2|A0A287BPN2_PIG	31.57	13	13	9.46E+04	3	3	3		24720	Kinesin light chain 2 OS=Sus scrofa OX=9823 GN=KLC2 PE=4 SV=1	KLC2
204	686	tr|F1S091|F1S091_PIG	31.57	11	11	5.06E+04	2	2	2		23668	RAB8B member RAS oncogene family OS=Sus scrofa OX=9823 GN=RAB8B PE=1 SV=2	RAB8B
204	688	tr|F2Z5I8|F2Z5I8_PIG	31.57	9	9	5.06E+04	2	2	2		27432	RAB8A member RAS oncogene family OS=Sus scrofa OX=9823 GN=RAB8A PE=1 SV=3	RAB8A
204	702	tr|A0A5G2R497|A0A5G2R497_PIG	31.57	6	6	2.49E+04	1	1	1		20784	RAB35 member RAS oncogene family OS=Sus scrofa OX=9823 GN=RAB35 PE=1 SV=1	RAB35
204	722	tr|F1RVT2|F1RVT2_PIG	31.57	1	1	2.49E+04	1	1	1		107248	RAB44 member RAS oncogene family OS=Sus scrofa OX=9823 GN=RAB44 PE=4 SV=3	RAB44
204	861	tr|F2Z5W1|F2Z5W1_PIG	31.57	5	5	2.49E+04	1	1	1		23058	RAB30 member RAS oncogene family OS=Sus scrofa OX=9823 GN=RAB30 PE=4 SV=3	RAB30
204	869	tr|A0A5G2QW06|A0A5G2QW06_PIG	31.57	5	5	2.49E+04	1	1	1		23539	Ras-related protein Rab-3 OS=Sus scrofa OX=9823 GN=RAB3A PE=3 SV=1	RAB3A
204	870	tr|A0A287BPB8|A0A287BPB8_PIG	31.57	6	6	2.49E+04	1	1	1		21889	Ras-related protein Rab-14 OS=Sus scrofa OX=9823 GN=RAB14 PE=4 SV=1	RAB14
204	878	tr|F1SKY4|F1SKY4_PIG	31.57	1	1	2.49E+04	1	1	1		98096	Calcium release activated channel regulator 2A OS=Sus scrofa OX=9823 GN=CRACR2A PE=4 SV=3	CRACR2A
204	911	tr|A0A286ZXD1|A0A286ZXD1_PIG	31.57	9	9	2.49E+04	1	1	1		13428	RAB4A member RAS oncogene family OS=Sus scrofa OX=9823 GN=RAB4A PE=1 SV=2	RAB4A
204	914	tr|A0A287BH53|A0A287BH53_PIG	31.57	5	5	2.49E+04	1	1	1		22675	RAB9B member RAS oncogene family OS=Sus scrofa OX=9823 GN=RAB9B PE=1 SV=1	RAB9B
204	915	tr|A0A5G2R1S2|A0A5G2R1S2_PIG	31.57	5	5	2.49E+04	1	1	1		23462	RAB6B member RAS oncogene family OS=Sus scrofa OX=9823 GN=RAB6B PE=1 SV=1	RAB6B
204	916	tr|A0A287BI63|A0A287BI63_PIG	31.57	5	5	2.49E+04	1	1	1		23563	Ras-related protein Rab-6A isoform X3 OS=Sus scrofa OX=9823 GN=RAB6A PE=1 SV=2	RAB6A
204	917	tr|A0A286ZPT3|A0A286ZPT3_PIG	31.57	5	5	2.49E+04	1	1	1		23110	RAB43 member RAS oncogene family OS=Sus scrofa OX=9823 GN=RAB43 PE=4 SV=1	RAB43
204	919	tr|A0A5G2QRP8|A0A5G2QRP8_PIG	31.57	5	5	2.49E+04	1	1	1		24332	RAB33B member RAS oncogene family OS=Sus scrofa OX=9823 GN=RAB33B PE=1 SV=1	RAB33B
204	920	tr|I3LMP5|I3LMP5_PIG	31.57	5	5	2.49E+04	1	1	1		24560	Ras-related protein Rab-42 isoform 1 OS=Sus scrofa OX=9823 GN=RAB42 PE=4 SV=1	RAB42
204	922	tr|A0A5G2R8G8|A0A5G2R8G8_PIG	31.57	5	5	2.49E+04	1	1	1		25759	Ras-related protein Rab-3 OS=Sus scrofa OX=9823 GN=RAB3C PE=1 SV=1	RAB3C
204	923	tr|F2Z507|F2Z507_PIG	31.57	5	5	2.49E+04	1	1	1		24816	RAB4B member RAS oncogene family OS=Sus scrofa OX=9823 GN=RAB4B PE=1 SV=3	RAB4B
204	925	tr|A0A287B2K5|A0A287B2K5_PIG	31.57	4	4	2.49E+04	1	1	1		26598	RAB26 member RAS oncogene family OS=Sus scrofa OX=9823 GN=RAB26 PE=4 SV=2	RAB26
204	927	tr|A0A5G2R357|A0A5G2R357_PIG	31.57	4	4	2.49E+04	1	1	1		32788	RAB37 member RAS oncogene family OS=Sus scrofa OX=9823 GN=RAB37 PE=4 SV=1	RAB37
204	928	tr|A0A5G2QYY7|A0A5G2QYY7_PIG	31.57	2	2	2.49E+04	1	1	1		68806	RAS and EF-hand domain containing OS=Sus scrofa OX=9823 GN=RASEF PE=4 SV=1	RASEF
238	895	tr|F1RZ78|F1RZ78_PIG	31.22	1	1	3.71E+04	1	1	1		59841	Chromobox 4 OS=Sus scrofa OX=9823 GN=CBX4 PE=4 SV=1	CBX4
267	935	tr|A0A287B088|A0A287B088_PIG	30.78	3	3	8.43E+04	1	1	1		29053	Proteasome subunit beta OS=Sus scrofa OX=9823 GN=PSMB4 PE=1 SV=1	PSMB4
269	975	tr|F1SES5|F1SES5_PIG	30.71	2	2	3.70E+04	1	1	1		54962	N-acylsphingosine amidohydrolase 1 OS=Sus scrofa OX=9823 GN=ASAH1 PE=1 SV=4	ASAH1
270	966	tr|I3LCG5|I3LCG5_PIG	30.44	2	2	1.07E+04	1	1	1	Carbamidomethylation	62308	Phospholipase B-like OS=Sus scrofa OX=9823 GN=PLBD1 PE=1 SV=2	PLBD1
271	973	tr|A0A287A6E4|A0A287A6E4_PIG	30.44	5	5	0	1	1	1		19140	Regulator of hemoglobinization and erythroid cell expansion OS=Sus scrofa OX=9823 GN=RHEX PE=4 SV=1	RHEX
216	789	tr|A0A5G2QV81|A0A5G2QV81_PIG	30.01	1	1	2.27E+05	1	1	1		53634	Suprabasin OS=Sus scrofa OX=9823 GN=SBSN PE=1 SV=1	SBSN
272	985	tr|A0A287BKL5|A0A287BKL5_PIG	30.01	2	2	1.76E+04	1	1	1		57704	Phospholipase D family member 3 OS=Sus scrofa OX=9823 GN=PLD3 PE=1 SV=1	PLD3
273	993	tr|F1ST13|F1ST13_PIG	29.94	3	3	9.79E+03	1	1	1		44894	Tuftelin OS=Sus scrofa OX=9823 GN=TUFT1 PE=4 SV=3	TUFT1
208	727	tr|F1SSA6|F1SSA6_PIG	29.91	1	1	9.25E+04	1	1	1		110066	Myosin motor domain-containing protein OS=Sus scrofa OX=9823 GN=MYH10 PE=1 SV=4	MYH10
274	997	tr|A0A5G2R4W2|A0A5G2R4W2_PIG	29.91	3	3	0	1	1	1		34938	60S ribosomal protein L8 OS=Sus scrofa OX=9823 GN=RPL8 PE=1 SV=1	RPL8
230	1003	tr|K7GKJ8|K7GKJ8_PIG	29.88	2	2	5.81E+04	1	1	1		42560	Phosphoglycerate kinase OS=Sus scrofa OX=9823 GN=PGK1 PE=1 SV=2	PGK1
275	1001	sp|O46427|CATH_PIG	29.85	2	2	4.55E+04	1	1	1		37455	Pro-cathepsin H OS=Sus scrofa OX=9823 GN=CTSH PE=1 SV=1	CTSH
215	699	tr|A0A5G2QAI3|A0A5G2QAI3_PIG	29.84	3	3	1.40E+05	2	2	2	Carbamidomethylation	63665	POF1B actin binding protein OS=Sus scrofa OX=9823 GN=POF1B PE=1 SV=1	POF1B
277	1015	tr|I3LDC7|I3LDC7_PIG	29.13	3	3	3.02E+04	1	1	1		52189	Isocitrate dehydrogenase [NADP] OS=Sus scrofa OX=9823 GN=IDH1 PE=1 SV=3	IDH1
223	810	tr|F1SB42|F1SB42_PIG	28.43	3	3	5.72E+04	2	2	2		64954	Ezrin OS=Sus scrofa OX=9823 GN=EZR PE=1 SV=3	EZR
223	815	tr|A0A287AK19|A0A287AK19_PIG	28.43	3	3	5.72E+04	2	2	2		71820	Moesin OS=Sus scrofa OX=9823 GN=MSN PE=1 SV=2	MSN
223	988	tr|A0A286ZJJ2|A0A286ZJJ2_PIG	28.43	3	3	5.72E+04	2	2	2		72180	Radixin OS=Sus scrofa OX=9823 GN=RDX PE=1 SV=1	RDX
280	1039	tr|F1SLW8|F1SLW8_PIG	28.02	1	1	0	1	1	1	Carbamidomethylation	162062	Uncharacterized protein OS=Sus scrofa OX=9823 GN=A2ML1 PE=3 SV=4	A2ML1
281	1048	tr|A0A287B2M3|A0A287B2M3_PIG	27.37	5	5	0	1	1	1		30707	40S ribosomal protein SA OS=Sus scrofa OX=9823 GN=RPSA PE=1 SV=1	RPSA
201	1059	tr|A0A287ATT2|A0A287ATT2_PIG	27.13	2	2	9.00E+06	1	1	2	Oxidation (M)	38848	Uncharacterized protein OS=Sus scrofa OX=9823 PE=4 SV=2	---
201	1060	tr|A0A287B9G9|A0A287B9G9_PIG	27.13	2	2	9.00E+06	1	1	2	Oxidation (M)	43813	Uncharacterized protein OS=Sus scrofa OX=9823 PE=4 SV=2	---
201	1062	tr|A0A287B9X9|A0A287B9X9_PIG	27.13	2	2	9.00E+06	1	1	2	Oxidation (M)	43983	Uncharacterized protein OS=Sus scrofa OX=9823 PE=4 SV=2	---
201	1064	tr|A0A287A2V7|A0A287A2V7_PIG	27.13	1	1	9.00E+06	1	1	2	Oxidation (M)	50261	Uncharacterized protein OS=Sus scrofa OX=9823 PE=4 SV=2	---
201	1065	tr|A0A286ZJL9|A0A286ZJL9_PIG	27.13	1	1	9.00E+06	1	1	2	Oxidation (M)	53229	Uncharacterized protein OS=Sus scrofa OX=9823 PE=4 SV=2	---
226	1012	sp|P28491|CALR_PIG	27.13	4	4	8.09E+04	2	2	2		48288	Calreticulin OS=Sus scrofa OX=9823 GN=CALR PE=1 SV=3	CALR
210	876	tr|A0A5S6HM44|A0A5S6HM44_PIG	27.1	3	3	4.98E+04	1	1	1		39101	Haptoglobin OS=Sus scrofa OX=9823 GN=HP PE=3 SV=1	HP
242	1063	sp|Q9GLE3|CATK_PIG	27.02	2	2	1.22E+05	1	1	1		37069	Cathepsin K OS=Sus scrofa OX=9823 GN=CTSK PE=2 SV=1	CTSK
241	1030	tr|B5KJG2|B5KJG2_PIG	26.78	8	8	6.02E+04	2	2	2		28677	Phosphoglycerate mutase OS=Sus scrofa OX=9823 GN=PGAM2 PE=1 SV=1	PGAM2
241	1031	tr|A0A287AJQ2|A0A287AJQ2_PIG	26.78	8	8	6.02E+04	2	2	2		28804	Phosphoglycerate mutase OS=Sus scrofa OX=9823 GN=PGAM1 PE=1 SV=1	PGAM1
235	743	tr|F1SC70|F1SC70_PIG	26.73	4	4	8.54E+04	2	2	2		53744	Carboxypeptidase OS=Sus scrofa OX=9823 GN=CTSA PE=1 SV=4	CTSA
173	1061	tr|A0A287A8H0|A0A287A8H0_PIG	26.58	2	2	2.60E+06	1	1	5		68413	DBF4 zinc finger B OS=Sus scrofa OX=9823 GN=DBF4B PE=4 SV=1	DBF4B
283	1075	sp|Q9MZ15|VDAC2_PIG	26.36	3	3	2.86E+04	1	1	1		31593	Voltage-dependent anion-selective channel protein 2 OS=Sus scrofa OX=9823 GN=VDAC2 PE=2 SV=1	VDAC2
202	1083	tr|F1SCI4|F1SCI4_PIG	25.97	1	1	7.40E+07	2	2	3		160036	Uncharacterized protein OS=Sus scrofa OX=9823 GN=AKAP13 PE=4 SV=3	AKAP13
228	1045	tr|F1SLX2|F1SLX2_PIG	25.75	1	1	2.18E+04	2	1	2		166957	Uncharacterized protein OS=Sus scrofa OX=9823 GN=A2M PE=1 SV=3	A2M
222	798	tr|A0A5G2R745|A0A5G2R745_PIG	25.69	3	3	1.37E+04	2	2	2		106167	Aminopeptidase OS=Sus scrofa OX=9823 GN=NPEPPS PE=1 SV=1	NPEPPS
284	1106	tr|F1RKV4|F1RKV4_PIG	25.41	2	2	5.63E+05	1	1	1		49551	Transcription factor AP-2 delta OS=Sus scrofa OX=9823 GN=TFAP2D PE=3 SV=2	TFAP2D
245	1098	tr|A0A5G2QPJ2|A0A5G2QPJ2_PIG	25.09	4	4	0	1	1	1		29716	Proteasome subunit beta OS=Sus scrofa OX=9823 GN=PSMB7 PE=1 SV=1	PSMB7
285	1107	sp|Q29576|PSB8_PIG	25.05	8	8	2.50E+04	1	1	1		11612	Proteasome subunit beta type-8 (Fragment) OS=Sus scrofa OX=9823 GN=PSMB8 PE=1 SV=1	PSMB8
211	1068	tr|A0A5G2QUI5|A0A5G2QUI5_PIG	25.03	0	0	4.90E+05	1	1	2	Deamidation (NQ)	504704	Dynein axonemal heavy chain 17 OS=Sus scrofa OX=9823 GN=DNAH17 PE=3 SV=1	DNAH17
224	1101	tr|A0A286ZIC1|A0A286ZIC1_PIG	24.79	3	3	4.59E+04	2	2	2		80783	Actin-depolymerizing factor OS=Sus scrofa OX=9823 GN=GSN PE=3 SV=1	GSN
246	1108	tr|A0A287AX62|A0A287AX62_PIG	24.59	1	1	7.27E+04	1	1	1		71551	Transglutaminase 5 OS=Sus scrofa OX=9823 GN=TGM5 PE=3 SV=2	TGM5
217	1136	tr|A0A5G2RMY7|A0A5G2RMY7_PIG	24.39	1	1	9.27E+05	1	1	3		86260	Endothelin-converting enzyme 1 OS=Sus scrofa OX=9823 GN=ECE1 PE=3 SV=1	ECE1
288	1143	tr|I3LEX0|I3LEX0_PIG	24.12	4	4	3.06E+04	1	1	1		22591	40S ribosomal protein S9 OS=Sus scrofa OX=9823 GN=RPS9 PE=1 SV=3	RPS9
206	1156	tr|A0A5G2QGP2|A0A5G2QGP2_PIG	24	1	1	3.74E+08	1	1	1		65016	Spermatogenesis associated 7 OS=Sus scrofa OX=9823 GN=SPATA7 PE=4 SV=1	SPATA7
248	1144	tr|A0A5G2QMB3|A0A5G2QMB3_PIG	23.99	4	4	2.07E+04	1	1	1		36020	Phosphate carrier protein mitochondrial OS=Sus scrofa OX=9823 GN=SLC25A3 PE=1 SV=1	SLC25A3
301	1446	tr|A0A287B4D3|A0A287B4D3_PIG	0	0	0	3.13E+07	1	1	1		190943	TOG array regulator of axonemal microtubules 1 OS=Sus scrofa OX=9823 GN=TOGARAM1 PE=4 SV=1	TOGARAM1
327	1497	tr|A0A287BP49|A0A287BP49_PIG	0	0	0	5.28E+05	1	1	4		238545	Nuclear mitotic apparatus protein 1 OS=Sus scrofa OX=9823 GN=NUMA1 PE=1 SV=1	NUMA1
332	1088	tr|A0A5G2R3L3|A0A5G2R3L3_PIG	0	1	1	0	1	1	1		127974	SRC kinase signaling inhibitor 1 OS=Sus scrofa OX=9823 GN=SRCIN1 PE=1 SV=1	SRCIN1
354	3363	tr|I3LSM9|I3LSM9_PIG	0	1	1	1.54E+06	1	1	1		105278	TATA-box binding protein associated factor 4 OS=Sus scrofa OX=9823 GN=TAF4 PE=3 SV=3	TAF4
360	1232	tr|F1S1H3|F1S1H3_PIG	0	1	1	8.31E+05	1	1	2		138169	RNA helicase OS=Sus scrofa OX=9823 GN=DHX8 PE=4 SV=4	DHX8
459	1200	tr|I3LJA8|I3LJA8_PIG	0	1	1	5.66E+03	1	1	1		149975	Collagen type XVII alpha 1 chain OS=Sus scrofa OX=9823 GN=COL17A1 PE=4 SV=2	COL17A1
461	1225	tr|A0A5G2R683|A0A5G2R683_PIG	0	0	0	5.01E+06	1	1	1	Deamidation (NQ)	401860	SMG1 nonsense mediated mRNA decay associated PI3K related kinase OS=Sus scrofa OX=9823 GN=SMG1 PE=3 SV=1	SMG1
468	1386	tr|A0A287A1G3|A0A287A1G3_PIG	0	1	1	0	2	2	2		208260	Nuclear receptor coactivator 6 OS=Sus scrofa OX=9823 GN=NCOA6 PE=4 SV=1	NCOA6
501	1581	tr|A0A287AF97|A0A287AF97_PIG	0	0	0	8.89E+04	1	1	1		521835	Dynein axonemal heavy chain 10 OS=Sus scrofa OX=9823 GN=DNAH10 PE=3 SV=1	DNAH10
545	1989	tr|I3LRG8|I3LRG8_PIG	0	1	1	2.74E+05	1	1	1	Deamidation (NQ)	137326	Centrosome and spindle pole associated protein 1 OS=Sus scrofa OX=9823 GN=CSPP1 PE=4 SV=2	CSPP1
567	3224	tr|A0A5G2QE09|A0A5G2QE09_PIG	0	2	2	0	1	1	3		54282	CEA cell adhesion molecule 20 OS=Sus scrofa OX=9823 GN=CEACAM20 PE=4 SV=1	CEACAM20
568	3263	tr|F1SBG3|F1SBG3_PIG	0	2	2	8.62E+05	1	1	1		48547	B cell linker OS=Sus scrofa OX=9823 GN=BLNK PE=4 SV=2	BLNK
569	3275	tr|A0A5G2QB85|A0A5G2QB85_PIG	0	1	1	8.76E+04	1	1	1		89483	Uncharacterized protein OS=Sus scrofa OX=9823 GN=MSH5 PE=3 SV=1	MSH5
591	1084	sp|P67937|TPM4_PIG	0	6	6	2.00E+05	2	2	2		28522	Tropomyosin alpha-4 chain OS=Sus scrofa OX=9823 GN=TPM4 PE=2 SV=3	TPM4
593	1122	tr|A0A5G2RBP9|A0A5G2RBP9_PIG	0	6	6	3.26E+04	1	1	1		20037	Uncharacterized protein OS=Sus scrofa OX=9823 GN=RAB11B PE=1 SV=1	RAB11B
594	1127	tr|F1SMC0|F1SMC0_PIG	0	4	4	5.70E+04	2	2	2	Carbamidomethylation	51254	Adenylyl cyclase-associated protein OS=Sus scrofa OX=9823 GN=CAP1 PE=1 SV=3	CAP1
597	1195	tr|I3LGD4|I3LGD4_PIG	0	1	1	1.87E+04	1	1	1		188611	Clathrin heavy chain OS=Sus scrofa OX=9823 GN=CLTC PE=1 SV=3	CLTC
601	1212	tr|A0A287AHQ3|A0A287AHQ3_PIG	0	1	1	3.04E+04	1	1	1		225196	Filamin B OS=Sus scrofa OX=9823 GN=FLNB PE=1 SV=2	FLNB
602	1230	tr|A0A5G2QE03|A0A5G2QE03_PIG	0	1	1	8.55E+05	1	1	3	Deamidation (NQ)	75781	Solute carrier organic anion transporter family member OS=Sus scrofa OX=9823 GN=SLCO1B3 PE=1 SV=1	SLCO1B3
603	1235	tr|A0A286ZX15|A0A286ZX15_PIG	0	4	4	2.63E+05	2	2	2	Deamidation (NQ)	59137	Uncharacterized protein OS=Sus scrofa OX=9823 GN=STS PE=3 SV=2	STS
606	1321	tr|A0A287ASP2|A0A287ASP2_PIG	0	1	1	1.64E+04	1	1	1		74374	Solute carrier organic anion transporter family member OS=Sus scrofa OX=9823 GN=SLCO3A1 PE=3 SV=1	SLCO3A1
608	1409	tr|A0A287AA97|A0A287AA97_PIG	0	0	0	3.22E+04	1	1	1	Deamidation (NQ)	469066	HECT-type E3 ubiquitin transferase OS=Sus scrofa OX=9823 GN=HUWE1 PE=1 SV=1	HUWE1
611	1463	tr|F1RSI7|F1RSI7_PIG	0	1	1	6.52E+05	1	1	1		158109	Collagen type XXII alpha 1 chain OS=Sus scrofa OX=9823 GN=COL22A1 PE=4 SV=4	COL22A1
612	1469	tr|A0A287AQ73|A0A287AQ73_PIG	0	1	1	0	1	1	1		258254	Capicua transcriptional repressor OS=Sus scrofa OX=9823 GN=CIC PE=4 SV=2	CIC
617	1489	tr|I3LSZ7|I3LSZ7_PIG	0	1	1	1.12E+04	1	1	1	Deamidation (NQ)	145574	TRAF2 and NCK interacting kinase OS=Sus scrofa OX=9823 GN=TNIK PE=4 SV=2	TNIK
618	1490	tr|I3LRD3|I3LRD3_PIG	0	0	0	2.07E+04	1	1	1	Deamidation (NQ)	308369	Centromere protein E OS=Sus scrofa OX=9823 GN=CENPE PE=3 SV=3	CENPE
622	1507	tr|A0A286ZS08|A0A286ZS08_PIG	0	1	1	6.99E+04	1	1	1	Carbamidomethylation; Deamidation (NQ)	152235	Uncharacterized protein OS=Sus scrofa OX=9823 GN=LOC100517188 PE=4 SV=2	LOC100517188
629	1545	tr|A0A287A273|A0A287A273_PIG	0	1	1	0	1	1	1		107973	Importin 11 OS=Sus scrofa OX=9823 GN=IPO11 PE=1 SV=2	IPO11
630	1558	tr|A0A286ZZL2|A0A286ZZL2_PIG	0	1	1	0	1	1	1		174886	Terminal uridylyl transferase 4 OS=Sus scrofa OX=9823 GN=TUT4 PE=4 SV=2	TUT4
647	1640	tr|A0A287BD90|A0A287BD90_PIG	0	1	1	0	1	1	1		141974	Non-specific serine/threonine protein kinase OS=Sus scrofa OX=9823 GN=MAST3 PE=3 SV=1	MAST3
803	2106	tr|A0A287BFT9|A0A287BFT9_PIG	0	0	0	6.02E+05	1	1	1	Deamidation (NQ)	472880	Vacuolar protein sorting 13 homolog D OS=Sus scrofa OX=9823 GN=VPS13D PE=3 SV=1	VPS13D
949	1128	sp|P00346|MDHM_PIG	0	3	3	5.30E+04	1	1	1		35603	Malate dehydrogenase mitochondrial OS=Sus scrofa OX=9823 GN=MDH2 PE=1 SV=2	MDH2
950	1133	tr|A0A5G2QUT1|A0A5G2QUT1_PIG	0	2	2	4.08E+04	1	1	1		49111	EGF like repeats and discoidin domains 3 OS=Sus scrofa OX=9823 GN=EDIL3 PE=4 SV=1	EDIL3
951	1186	tr|I3LHZ2|I3LHZ2_PIG	0	1	1	5.62E+04	1	1	1		76820	Band 4.1-like protein 5 OS=Sus scrofa OX=9823 GN=EPB41L5 PE=1 SV=3	EPB41L5
955	1210	tr|A0A286ZSX6|A0A286ZSX6_PIG	0	21	21	1.43E+06	2	2	2		12170	Ig-like domain-containing protein OS=Sus scrofa OX=9823 PE=4 SV=2	---
956	1221	tr|I3L7K2|I3L7K2_PIG	0	1	1	6.42E+05	1	1	1		81935	Phosphoinositide phospholipase C OS=Sus scrofa OX=9823 GN=PLCD1 PE=1 SV=3	PLCD1
958	1224	tr|F1SH45|F1SH45_PIG	0	2	2	9.45E+05	1	1	2		46109	Serpin family I member 2 OS=Sus scrofa OX=9823 GN=SERPINI2 PE=3 SV=1	SERPINI2
959	1266	tr|I3LUQ5|I3LUQ5_PIG	0	0	0	5.39E+04	1	1	1		187010	Cilia and flagella associated protein 74 OS=Sus scrofa OX=9823 GN=CFAP74 PE=4 SV=3	CFAP74
962	1291	tr|A0A5S6HGD8|A0A5S6HGD8_PIG	0	11	11	2.70E+05	1	1	1		9324	Non-histone chromosomal protein HMG-17 OS=Sus scrofa OX=9823 GN=HMGN2 PE=3 SV=1	HMGN2
964	1313	tr|A0A287ANG4|A0A287ANG4_PIG	0	0	0	3.32E+06	1	1	1		352213	Mucin 5AC oligomeric mucus/gel-forming OS=Sus scrofa OX=9823 GN=MUC5AC PE=1 SV=2	MUC5AC
965	1318	tr|F1RFQ7|F1RFQ7_PIG	0	10	10	5.70E+04	2	2	2	Acetylation (Protein N-term)	24423	GTP-binding nuclear protein Ran OS=Sus scrofa OX=9823 GN=RAN PE=1 SV=2	RAN
966	1320	tr|F2Z5G2|F2Z5G2_PIG	0	1	1	3.16E+04	1	1	1		141541	Structural maintenance of chromosomes protein OS=Sus scrofa OX=9823 GN=SMC3 PE=1 SV=3	SMC3
969	1491	tr|C3UP60|C3UP60_PIG	0	5	5	1.29E+05	1	1	2		19048	MAL2 proteolipid protein OS=Sus scrofa OX=9823 GN=MAL2 PE=1 SV=1	MAL2
971	1923	tr|A0A287AKH0|A0A287AKH0_PIG	0	10	10	4.51E+04	2	2	2	Deamidation (NQ)	22540	DIRAS family GTPase 2 OS=Sus scrofa OX=9823 GN=DIRAS2 PE=1 SV=1	DIRAS2
973	1925	tr|F1SSY8|F1SSY8_PIG	0	1	1	0	1	1	1		80208	Arachidonate 12-lipoxygenase 12R type OS=Sus scrofa OX=9823 GN=ALOX12B PE=3 SV=3	ALOX12B
977	1929	tr|A0A5G2RBR9|A0A5G2RBR9_PIG	0	5	5	6.78E+04	1	1	1		16609	Uncharacterized protein OS=Sus scrofa OX=9823 GN=RALYL PE=4 SV=1	RALYL
979	1937	tr|A0A287B771|A0A287B771_PIG	0	3	3	0	1	1	1		29598	40S ribosomal protein S4 OS=Sus scrofa OX=9823 GN=RPS4X PE=1 SV=2	RPS4X
985	1972	tr|A0A5G2R0V5|A0A5G2R0V5_PIG	0	1	1	8.14E+04	1	1	1	Oxidation (M); Deamidation (NQ)	95811	Coiled-coil domain containing 178 OS=Sus scrofa OX=9823 GN=CCDC178 PE=4 SV=1	CCDC178
989	1985	tr|A0A287BRJ5|A0A287BRJ5_PIG	0	0	0	1.68E+05	1	1	1		225690	PACT_coil_coil domain-containing protein OS=Sus scrofa OX=9823 GN=PCNT PE=4 SV=2	PCNT
996	2001	tr|F1SC14|F1SC14_PIG	0	3	3	0	1	1	1		36976	RNA polymerase I subunit F OS=Sus scrofa OX=9823 GN=POLR1F PE=3 SV=2	POLR1F
998	2003	tr|A0A287BDU1|A0A287BDU1_PIG	0	1	1	3.24E+05	1	1	1	Oxidation (M); Deamidation (NQ)	70243	Cell cycle associated protein 1 OS=Sus scrofa OX=9823 GN=CAPRIN1 PE=1 SV=2	CAPRIN1
1003	2021	tr|K7GRP4|K7GRP4_PIG	0	1	1	1.00E+07	1	1	1	Deamidation (NQ)	143162	Tubulin tyrosine ligase like 5 OS=Sus scrofa OX=9823 GN=TTLL5 PE=4 SV=3	TTLL5
1012	2042	tr|A0A287AFI8|A0A287AFI8_PIG	0	0	0	1.23E+05	1	1	1		186426	Non-specific serine/threonine protein kinase OS=Sus scrofa OX=9823 GN=CDC42BPA PE=3 SV=1	CDC42BPA
1024	2068	tr|A0A287BMS1|A0A287BMS1_PIG	0	0	0	0	1	1	1		192045	E3 ubiquitin-protein ligase TRIP12 OS=Sus scrofa OX=9823 GN=TRIP12 PE=1 SV=2	TRIP12
1222	2468	tr|A0A287BL58|A0A287BL58_PIG	0	2	2	1.71E+05	1	1	1		78994	Pre-B-cell leukemia transcription factor-interacting protein 1 isoform 1 OS=Sus scrofa OX=9823 GN=PBXIP1 PE=1 SV=1	PBXIP1
1657	3194	tr|I3LST3|I3LST3_PIG	0	1	1	2.61E+04	1	1	1		148103	Mitogen-activated protein kinase kinase kinase OS=Sus scrofa OX=9823 GN=MAP3K15 PE=3 SV=3	MAP3K15
1660	3225	tr|A0A287AQA2|A0A287AQA2_PIG	0	1	1	0	1	1	1		59536	Ubiquitin carboxyl-terminal hydrolase OS=Sus scrofa OX=9823 GN=USP36 PE=3 SV=2	USP36
1662	3249	tr|A0A287BGM2|A0A287BGM2_PIG	0	1	1	1.71E+05	1	1	1		102958	Erythrocyte membrane protein band 4.1 like 3 OS=Sus scrofa OX=9823 GN=EPB41L3 PE=1 SV=2	EPB41L3
1663	3253	tr|A0A5G2R4K3|A0A5G2R4K3_PIG	0	2	2	3.26E+04	1	1	1		54570	Glucosylceramidase OS=Sus scrofa OX=9823 GN=GBA PE=3 SV=1	GBA
1668	3282	tr|F1SG34|F1SG34_PIG	0	3	3	1.92E+03	1	1	1		28543	Adenosine deaminase RNA specific B1 OS=Sus scrofa OX=9823 GN=ADARB1 PE=4 SV=4	ADARB1
1669	3299	tr|A0A286ZMZ4|A0A286ZMZ4_PIG	0	2	2	2.70E+05	1	1	1	Oxidation (M)	44082	Potassium channel subfamily K member OS=Sus scrofa OX=9823 GN=KCNK3 PE=3 SV=1	KCNK3
1671	3321	tr|A0A287AVV0|A0A287AVV0_PIG	0	3	3	0	1	1	1	Deamidation (NQ)	50482	Required for meiotic nuclear division 1 homolog OS=Sus scrofa OX=9823 GN=RMND1 PE=1 SV=1	RMND1
1959	1145	tr|A0A5G2R955|A0A5G2R955_PIG	0	3	3	2.18E+04	1	1	1		37067	Histidine--tRNA ligase OS=Sus scrofa OX=9823 GN=HARS2 PE=3 SV=1	HARS2
1960	1157	tr|K7GM40|K7GM40_PIG	0	3	3	4.24E+04	1	1	1		30330	Apolipoprotein A-I OS=Sus scrofa OX=9823 GN=APOA1 PE=3 SV=2	APOA1
1961	1160	tr|A0A5G2QYN2|A0A5G2QYN2_PIG	0	3	3	0	1	1	1		28633	Proteasome subunit beta OS=Sus scrofa OX=9823 GN=PSMA4 PE=1 SV=1	PSMA4
1962	1166	tr|A5GHK7|A5GHK7_PIG	0	1	1	0	1	1	1		123757	Activity dependent neuroprotector homeobox OS=Sus scrofa OX=9823 GN=ADNP PE=1 SV=1	ADNP
1966	1220	tr|A0A286ZZQ9|A0A286ZZQ9_PIG	0	3	3	5.29E+04	1	1	1		30318	F-box only protein 45 OS=Sus scrofa OX=9823 GN=FBXO45 PE=3 SV=1	FBXO45
1968	1242	tr|I3LCP8|I3LCP8_PIG	0	2	2	0	1	1	1		43153	Serpin family B member 6 OS=Sus scrofa OX=9823 GN=SERPINB6 PE=1 SV=3	SERPINB6
1969	1245	tr|A0A5G2R4K1|A0A5G2R4K1_PIG	0	8	8	1.92E+04	1	1	1	Oxidation (M)	16145	Uncharacterized protein OS=Sus scrofa OX=9823 GN=FKBP11 PE=4 SV=1	FKBP11
1970	1260	tr|I3LJS4|I3LJS4_PIG	0	2	2	3.55E+04	1	1	1		34834	Glycerophosphodiester phosphodiesterase domain containing 3 OS=Sus scrofa OX=9823 GN=GDPD3 PE=3 SV=3	GDPD3
1971	1264	tr|F2Z5G8|F2Z5G8_PIG	0	8	8	0	1	1	1		13742	40S ribosomal protein S25 OS=Sus scrofa OX=9823 GN=RPS25 PE=1 SV=3	RPS25
1972	1267	tr|F1RKG8|F1RKG8_PIG	0	4	4	7.05E+04	1	1	1		20972	Uncharacterized protein OS=Sus scrofa OX=9823 GN=PEBP1 PE=1 SV=1	PEBP1
1973	1268	tr|A0A5G2QXX5|A0A5G2QXX5_PIG	0	1	1	2.46E+05	1	1	1	Oxidation (M)	71743	Armadillo repeat-containing protein 8 OS=Sus scrofa OX=9823 GN=ARMC8 PE=1 SV=1	ARMC8
1974	1272	tr|A0A287AYS5|A0A287AYS5_PIG	0	2	2	0	1	1	1		49310	Gap junction protein OS=Sus scrofa OX=9823 GN=GJA8 PE=3 SV=1	GJA8
1975	1273	tr|A0A287ALW2|A0A287ALW2_PIG	0	3	3	0	1	1	1	Deamidation (NQ)	36339	CXADR Ig-like cell adhesion molecule OS=Sus scrofa OX=9823 GN=CXADR PE=1 SV=2	CXADR
1978	1278	tr|A0A287B795|A0A287B795_PIG	0	2	2	6.29E+04	1	1	1		64888	Leucine-rich repeat protein SHOC-2 OS=Sus scrofa OX=9823 GN=SHOC2 PE=1 SV=1	SHOC2
1979	1279	tr|A0A5G2QQM9|A0A5G2QQM9_PIG	0	5	5	0	1	1	1		21524	40S ribosomal protein S2 OS=Sus scrofa OX=9823 GN=RPS2 PE=1 SV=1	RPS2
1981	1286	tr|A0A5G2QK72|A0A5G2QK72_PIG	0	4	4	1.02E+04	1	1	1		30135	Uncharacterized protein OS=Sus scrofa OX=9823 PE=3 SV=1	---
1986	1299	tr|A0A287BRG3|A0A287BRG3_PIG	0	1	1	1.68E+04	1	1	1		71617	Splicing factor proline and glutamine rich OS=Sus scrofa OX=9823 GN=SFPQ PE=4 SV=1	SFPQ
1988	1301	tr|A0A287AMH1|A0A287AMH1_PIG	0	1	1	0	1	1	1		83716	Microtubule associated protein 6 OS=Sus scrofa OX=9823 GN=MAP6 PE=1 SV=2	MAP6
1989	1303	tr|A0A287AN27|A0A287AN27_PIG	0	2	2	1.38E+05	1	1	1	Carbamidomethylation	51659	Death associated protein kinase 3 OS=Sus scrofa OX=9823 GN=DAPK3 PE=3 SV=2	DAPK3
1990	1305	tr|A0A287AAT5|A0A287AAT5_PIG	0	2	2	1.47E+05	1	1	1		37338	SERPIN domain-containing protein OS=Sus scrofa OX=9823 GN=LOC110261637 PE=3 SV=2	LOC110261637
1991	1311	tr|I3LL55|I3LL55_PIG	0	2	2	0	1	1	1		59001	Proteasome 26S subunit non-ATPase 3 OS=Sus scrofa OX=9823 GN=PSMD3 PE=1 SV=2	PSMD3
1992	1314	tr|A0A287A6V7|A0A287A6V7_PIG	0	2	2	3.53E+04	1	1	1	Deamidation (NQ)	38324	Cyclin dependent kinase 14 OS=Sus scrofa OX=9823 GN=CDK14 PE=4 SV=1	CDK14
1993	1324	tr|F1RMB2|F1RMB2_PIG	0	1	1	1.37E+05	1	1	1	Deamidation (NQ)	111641	Metalloendopeptidase OS=Sus scrofa OX=9823 GN=BMP1 PE=4 SV=4	BMP1
1996	1512	tr|A0A287AKA9|A0A287AKA9_PIG	0	2	2	7.34E+04	1	1	1		44179	Ankyrin repeat domain 10 OS=Sus scrofa OX=9823 GN=ANKRD10 PE=4 SV=1	ANKRD10
1999	2008	tr|A0A287BDV2|A0A287BDV2_PIG	0	2	2	3.03E+04	1	1	1		34731	G_PROTEIN_RECEP_F1_2 domain-containing protein OS=Sus scrofa OX=9823 GN=LOC100516575 PE=4 SV=2	LOC100516575
2007	3168	tr|F1S0D5|F1S0D5_PIG	0	1	1	5.62E+04	1	1	1		118670	Zinc finger RANBP2-type containing 3 OS=Sus scrofa OX=9823 GN=ZRANB3 PE=4 SV=4	ZRANB3
2010	3174	tr|A0A5G2Q7Y5|A0A5G2Q7Y5_PIG	0	3	3	0	1	1	1	Carbamidomethylation	36946	Uncharacterized protein OS=Sus scrofa OX=9823 GN=PCBP3 PE=1 SV=1	PCBP3
2011	3184	tr|F1SCF0|F1SCF0_PIG	0	2	2	2.06E+05	1	1	1		46952	Alpha-1-antitrypsin OS=Sus scrofa OX=9823 GN=SERPINA1 PE=3 SV=2	SERPINA1
2012	3186	tr|F1SSQ7|F1SSQ7_PIG	0	2	2	2.92E+04	1	1	1	Deamidation (NQ)	59479	IKAROS family zinc finger 2 OS=Sus scrofa OX=9823 GN=IKZF2 PE=4 SV=4	IKZF2
2014	3190	tr|F1SI31|F1SI31_PIG	0	1	1	1.42E+05	1	1	1	Carbamidomethylation	168488	Alsin Rho guanine nucleotide exchange factor ALS2 OS=Sus scrofa OX=9823 GN=ALS2 PE=4 SV=4	ALS2
2017	3197	tr|I3LFK9|I3LFK9_PIG	0	2	2	4.77E+04	1	1	1	Acetylation (Protein N-term)	79903	TLE family member 2 transcriptional corepressor OS=Sus scrofa OX=9823 GN=TLE2 PE=3 SV=3	TLE2
2018	3199	tr|A0A286ZR66|A0A286ZR66_PIG	0	2	2	1.59E+04	1	1	1		63642	Coagulation factor XI OS=Sus scrofa OX=9823 GN=F11 PE=4 SV=2	F11
2020	3201	tr|F1RYG6|F1RYG6_PIG	0	3	3	5.02E+04	1	1	1	Oxidation (M)	74446	Zinc finger matrin-type 1 OS=Sus scrofa OX=9823 GN=ZMAT1 PE=4 SV=2	ZMAT1
2021	3204	tr|A0A287A988|A0A287A988_PIG	0	4	4	1.17E+04	1	1	1		26651	Chloride intracellular channel 3 OS=Sus scrofa OX=9823 GN=CLIC3 PE=3 SV=1	CLIC3
2025	3210	tr|I3LPP4|I3LPP4_PIG	0	1	1	5.66E+04	1	1	1		110649	Chromosome segregation 1-like protein OS=Sus scrofa OX=9823 GN=CSE1L PE=1 SV=2	CSE1L
2026	3213	sp|Q6R2V0|WNK1_PIG	0	0	0	1.80E+06	1	1	1		248973	Serine/threonine-protein kinase WNK1 OS=Sus scrofa OX=9823 GN=WNK1 PE=2 SV=3	WNK1
2027	3215	tr|A0A287AS20|A0A287AS20_PIG	0	0	0	7.96E+03	1	1	1		265391	Uncharacterized protein OS=Sus scrofa OX=9823 GN=LOC102166678 PE=4 SV=2	LOC102166678
2028	3221	tr|F1SS06|F1SS06_PIG	0	1	1	3.42E+04	1	1	1		64119	RUN and FYVE domain containing 4 OS=Sus scrofa OX=9823 GN=RUFY4 PE=4 SV=4	RUFY4
2030	3227	tr|I3L6P2|I3L6P2_PIG	0	1	1	0	1	1	1		112431	TIAM Rac1 associated GEF 2 OS=Sus scrofa OX=9823 GN=TIAM2 PE=4 SV=3	TIAM2
2031	3231	tr|I3LPT1|I3LPT1_PIG	0	1	1	2.66E+04	1	1	1		61731	Transketolase OS=Sus scrofa OX=9823 GN=TKT PE=1 SV=1	TKT
2034	3236	tr|A0A5G2R8D7|A0A5G2R8D7_PIG	0	2	2	0	1	1	1		59513	WD repeat domain 1 OS=Sus scrofa OX=9823 GN=WDR1 PE=4 SV=1	WDR1
2035	3238	tr|A0A5G2QQE1|A0A5G2QQE1_PIG	0	3	3	0	1	1	1	Acetylation (Protein N-term); Deamidation (NQ)	45692	Eukaryotic translation initiation factor 3 subunit M OS=Sus scrofa OX=9823 GN=EIF3M PE=1 SV=1	EIF3M
2038	3241	tr|I3LTB3|I3LTB3_PIG	0	1	1	7.49E+04	1	1	1		109930	TBC1 domain family member 2B OS=Sus scrofa OX=9823 GN=TBC1D2B PE=4 SV=3	TBC1D2B
2039	3242	tr|F1SJQ4|F1SJQ4_PIG	0	2	2	5.70E+05	1	1	1		39682	DNA polymerase delta interacting protein 3 OS=Sus scrofa OX=9823 GN=POLDIP3 PE=1 SV=4	POLDIP3
2040	3243	sp|Q767K8|RT18B_PIG	0	3	3	1.17E+06	1	1	1		29178	28S ribosomal protein S18b mitochondrial OS=Sus scrofa OX=9823 GN=MRPS18B PE=1 SV=1	MRPS18B
2041	3244	tr|A0A5G2QFJ2|A0A5G2QFJ2_PIG	0	1	1	0	1	1	1	Oxidation (M); Deamidation (NQ)	81547	Uncharacterized protein OS=Sus scrofa OX=9823 GN=UTP14A PE=3 SV=1	UTP14A
2051	3280	tr|A0A287A096|A0A287A096_PIG	0	3	3	1.11E+05	1	1	1		36108	Eukaryotic translation initiation factor 2 subunit 1 OS=Sus scrofa OX=9823 GN=EIF2S1 PE=1 SV=1	EIF2S1
2052	3281	tr|A0A287BQ39|A0A287BQ39_PIG	0	2	2	7.74E+04	1	1	1		33063	Galectin OS=Sus scrofa OX=9823 GN=LGALS8 PE=4 SV=2	LGALS8
2054	3285	tr|A0A286ZPF2|A0A286ZPF2_PIG	0	4	4	5.92E+04	1	1	1		32153	NmrA like redox sensor 1 OS=Sus scrofa OX=9823 GN=NMRAL1 PE=1 SV=2	NMRAL1
2056	3293	tr|I3LEQ6|I3LEQ6_PIG	0	0	0	0	1	1	1		204367	Ral GTPase activating protein catalytic subunit alpha 2 OS=Sus scrofa OX=9823 GN=RALGAPA2 PE=4 SV=2	RALGAPA2
2057	3296	tr|F1SSW7|F1SSW7_PIG	0	0	0	3.56E+05	1	1	1		162866	Mitogen-activated protein kinase binding protein 1 OS=Sus scrofa OX=9823 GN=MAPKBP1 PE=4 SV=4	MAPKBP1
2058	3298	tr|A0A5G2QH69|A0A5G2QH69_PIG	0	1	1	0	1	1	1		82882	ATR interacting protein OS=Sus scrofa OX=9823 GN=ATRIP PE=4 SV=1	ATRIP
2059	3300	tr|A0A5G2QRI8|A0A5G2QRI8_PIG	0	1	1	0	1	1	1		76028	Protein arginine N-methyltransferase 5 OS=Sus scrofa OX=9823 GN=PRMT5 PE=1 SV=1	PRMT5
2061	3305	tr|I3LRN2|I3LRN2_PIG	0	1	1	8.03E+03	1	1	1		56683	TELO2 interacting protein 2 OS=Sus scrofa OX=9823 GN=TTI2 PE=4 SV=2	TTI2
2062	3306	tr|I3L7A3|I3L7A3_PIG	0	0	0	0	1	1	1		200750	Zinc finger protein 236 OS=Sus scrofa OX=9823 GN=ZNF236 PE=4 SV=3	ZNF236
2063	3307	tr|A0A287BR41|A0A287BR41_PIG	0	2	2	2.52E+04	1	1	1	Deamidation (NQ)	51235	Protein kinase C and casein kinase substrate in neurons 2 OS=Sus scrofa OX=9823 GN=PACSIN2 PE=1 SV=1	PACSIN2
2066	3313	tr|F6Q5P0|F6Q5P0_PIG	0	3	3	4.49E+04	1	1	1		24217	40S ribosomal protein S13 OS=Sus scrofa OX=9823 GN=RPS13 PE=1 SV=4	RPS13
2068	3315	tr|F1SS19|F1SS19_PIG	0	2	2	0	1	1	1	Carbamidomethylation; Deamidation (NQ)	82322	X-ray repair cross-complementing protein 5 OS=Sus scrofa OX=9823 GN=XRCC5 PE=1 SV=4	XRCC5
2069	3316	tr|A0A287BQE9|A0A287BQE9_PIG	0	2	2	3.23E+05	1	1	1		63113	UDP glycosyltransferase 8 OS=Sus scrofa OX=9823 GN=UGT8 PE=3 SV=1	UGT8
2074	3324	tr|A0A287BSV7|A0A287BSV7_PIG	0	1	1	0	1	1	1	Deamidation (NQ)	129039	Phosphatidylinositol-3-phosphate phosphatase OS=Sus scrofa OX=9823 GN=MTMR3 PE=3 SV=2	MTMR3
2082	3338	tr|A0A5G2R182|A0A5G2R182_PIG	0	3	3	5.15E+05	1	1	1		40267	RNA (guanine-9-)-methyltransferase domain-containing protein 2 OS=Sus scrofa OX=9823 GN=TRMT10A PE=4 SV=1	TRMT10A
2083	3341	tr|A0A287A2C9|A0A287A2C9_PIG	0	1	1	8.72E+04	1	1	1		66919	Ecdysoneless cell cycle regulator OS=Sus scrofa OX=9823 GN=ECD PE=4 SV=2	ECD
2085	3343	tr|A0A5G2QNF1|A0A5G2QNF1_PIG	0	5	5	2.01E+04	1	1	1	Deamidation (NQ)	26080	CD79a molecule OS=Sus scrofa OX=9823 GN=CD79A PE=4 SV=1	CD79A
2089	3348	tr|F6Q2U8|F6Q2U8_PIG	0	1	1	0	1	1	1	Carbamidomethylation; Deamidation (NQ)	74381	ZFP64 zinc finger protein OS=Sus scrofa OX=9823 GN=ZFP64 PE=4 SV=1	ZFP64
2091	3351	tr|A0A287B2X4|A0A287B2X4_PIG	0	3	3	2.13E+04	1	1	1		41071	Spermatogenesis associated 17 OS=Sus scrofa OX=9823 GN=SPATA17 PE=4 SV=1	SPATA17
2096	3359	sp|Q9TSX9|PRDX6_PIG	0	5	5	2.34E+04	1	1	1		25037	Peroxiredoxin-6 OS=Sus scrofa OX=9823 GN=PRDX6 PE=2 SV=3	PRDX6
2101	3366	tr|I3LFY4|I3LFY4_PIG	0	1	1	2.23E+04	1	1	1	Carbamidomethylation	140485	DNA excision repair protein ERCC-6-like isoform a OS=Sus scrofa OX=9823 GN=ERCC6L PE=4 SV=2	ERCC6L
2103	3370	tr|A0A5G2QQY2|A0A5G2QQY2_PIG	0	2	2	0	1	1	1		52068	Lipoprotein lipase OS=Sus scrofa OX=9823 GN=LPL PE=3 SV=1	LPL
2109	3376	tr|A0A287BSK7|A0A287BSK7_PIG	0	1	1	0	1	1	1		114880	Ankyrin repeat domain 27 OS=Sus scrofa OX=9823 GN=ANKRD27 PE=4 SV=2	ANKRD27
2114	3382	tr|A0A5G2R363|A0A5G2R363_PIG	0	0	0	1.95E+04	1	1	1		193012	Nucleoporin 210 like OS=Sus scrofa OX=9823 GN=NUP210L PE=3 SV=1	NUP210L
2221	3569	tr|A0A286ZM90|A0A286ZM90_PIG	0	0	0	4.61E+04	1	1	1		159388	Histone-lysine N-methyltransferase H3 lysine-79 specific OS=Sus scrofa OX=9823 GN=DOT1L PE=3 SV=2	DOT1L
2432	3959	tr|I3LNF2|I3LNF2_PIG	0	0	0	2.41E+06	1	1	1		487850	Dynein axonemal heavy chain 1 OS=Sus scrofa OX=9823 GN=DNAH1 PE=3 SV=3	DNAH1
